# Supplementary material for: Evolutionary Divergence of the Novel Staphylococcal Species Staphylococcus argenteus
Source: Front Microbiol. 2021 Nov 19;12:769642. doi: 10.3389/fmicb.2021.769642 (PMC8640356; doi:10.3389/fmicb.2021.769642)
Supplement: Supplementary Table 1 — Staphylococcus argenteus strains analysed in this study. [file Data_Sheet_1.xlsx]

## Sheet: Table S1
Supplementary Table 1 Staphylococcus argenteus strains analysed in this study.
NO.	Strain_name	Sequence type	Source type	Isolation Source	Location	Date of collection	Genbank accession
1	230-0	ST4067	Food	Freshwater fish	China	2013.10.15	JAJAGR000000000
2	2378-0	ST1223	Food	Sea-fish	China	2013.12.8	JAJAGS000000000
3	2392-0	ST1223	Food	Frozen Chicken	China	2013.12.8	JAJAGT000000000
4	2392-1	ST1223	Food	Frozen Chicken	China	2013.12.8	JAJAGU000000000
5	2394-0	ST1223	Food	Chincken	China	2013.12.8	JAJAGV000000000
6	2481-1	ST1223	Food	Freshwater fish	China	2014.1.5	JAJAGW000000000
7	2879	ST5056	Food	Freshwater fish	China	2015.7.17	JAJAGX000000000
8	2879A1	ST5056	Food	Freshwater fish	China	2015.7.17	JAJAGY000000000
9	2927B2	ST1223	Food	Shrimp	China	2015.7.27	JAJAGZ000000000
10	3343	ST1223	Food	Frozen Chicken	China	2015.10.22	JAJAHA000000000
11	3484C1	ST1223	Food	Roast Chicken	China	2015.12.8	JAJAHB000000000
12	352	ST1223	Food	Pork	China	2012.1.5	JAJAHC000000000
13	3520C2	ST1223	Food	Pleurotus eryngii	China	2015.12.16	JAJAHD000000000
14	3528C1	ST5057	Food	Sea-fish	China	2015.12.16	JAJAHE000000000
15	3529	ST5057	Food	Freshwater fish	China	2015.12.16	JAJAHF000000000
16	3530	ST5057	Food	Sea-fish	China	2015.12.16	JAJAHG000000000
17	3530C1	ST1223	Food	Sea-fish	China	2015.12.16	JAJAHH000000000
18	3532C2	ST1223	Food	Pasteurized milk	China	2015.12.16	JAJAHI000000000
19	3537A1	ST5058	Food	Roast Chicken	China	2015.12.16	JAJAHJ000000000
20	3537A2	ST5058	Food	Roast Chicken	China	2015.12.16	JAJAHK000000000
21	525	ST1223	Food	Sleeve-fish	China	2012.5.3	JAJAHL000000000
22	594-1B	ST1223	Food	Roast Chicken	China	2012.5.17	JAJAHM000000000
23	717	ST1223	Food	Beef	China	2012.7.19	JAJAHN000000000
24	80-2	Unk	Food	Weever	China	2013.9.16	JAJAHO000000000
25	2588STDY5763869	ST2250	Human	-	France	2010	GCA_900128675.1
26	2588STDY5890629	ST2250	Human	-	Singapore	2009	GCA_900128635.1
27	2588STDY5890661	ST2250	Human	-	Malaysia	2011	GCA_900128625.1
28	2588STDY5890701	ST2250	Human	-	Malaysia	2011	GCA_900128655.1
29	2588STDY5890708	ST2250	Human	-	Malaysia	2011	GCA_900128645.1
30	2588STDY5890732	ST2250	Human	-	Malaysia	2011	GCA_900128705.1
31	2588STDY5890733	ST2250	Human	-	Malaysia	2011	GCA_900128615.1
32	2588STDY5890798	ST2250	Human	-	Malaysia	2011	GCA_900128665.1
33	2588STDY5890811	ST2250	Human	-	Singapore	2011	GCA_900128685.1
34	2588STDY5962135	ST2250	Human	-	Israel	2009	GCA_900128605.1
35	3688STDY6125062	ST2250	Human	-	Thailand	2011	GCA_900128145.1
36	3688STDY6125063	ST2250	Human	-	Thailand	2011	GCA_900126525.1
37	3688STDY6125064	ST2250	Human	-	Thailand	2011	GCA_900126555.1
38	3688STDY6125065	ST2250	Human	-	Thailand	2011	GCA_900126545.1
39	3688STDY6125066	ST2250	Human	-	Thailand	2011	GCA_900126565.1
40	3688STDY6125067	ST2250	Human	-	Thailand	2011	GCA_900128155.1
41	3688STDY6125068	ST2250	Human	-	Thailand	2011	GCA_900128165.1
42	3688STDY6125069	ST2250	Human	-	Thailand	2012	GCA_900128175.1
43	3688STDY6125070	ST2250	Human	-	Thailand	2012	GCA_900126585.1
44	3688STDY6125071	ST2250	Human	-	Thailand	2012	GCA_900126585.1
45	3688STDY6125072	ST2250	Human	-	Thailand	2012	GCA_900126605.1
46	3688STDY6125073	ST2250	Human	-	Thailand	2012	GCA_900128185.1
47	3688STDY6125074	ST2250	Human	-	Thailand	2012	GCA_900126615.1
48	3688STDY6125075	ST2250	Human	-	Thailand	2012	GCA_900128195.1
49	3688STDY6125076	ST2250	Human	-	Thailand	2012	GCA_900126625.1
50	3688STDY6125077	ST2250	Human	-	Thailand	2013	GCA_900128205.1
51	3688STDY6125078	ST2250	Human	-	Thailand	2013	GCA_900126645.1
52	3688STDY6125079	ST2250	Human	-	Thailand	2013	GCA_900126655.1
53	3688STDY6125080	ST2250	Human	-	Thailand	2013	GCA_900126665.1
54	3688STDY6125081	ST2250	Human	-	Thailand	2013	GCA_900126675.1
55	3688STDY6125082	ST2250	Human	-	Thailand	2013	GCA_900128215.1
56	3688STDY6125083	ST2250	Human	-	Thailand	2013	GCA_900126685.1
57	3688STDY6125084	ST2250	Human	-	Thailand	2013	GCA_900126695.1
58	3688STDY6125085	ST2250	Human	-	Thailand	2013	GCA_900128225.1
59	3688STDY6125086	ST2250	Human	-	Thailand	2013	GCA_900128235.1
60	3688STDY6125087	ST2250	Human	-	Thailand	2013	GCA_900126705.1
61	3688STDY6125088	ST2250	Human	-	Thailand	2013	GCA_900128245.1
62	3688STDY6125089	ST2250	Human	-	Thailand	2013	GCA_900128255.1
63	3688STDY6125090	ST2250	Human	-	Thailand	2013	GCA_900126725.1
64	3688STDY6125091	ST2250	Human	-	Thailand	2012	GCA_900128265.1
65	3688STDY6125092	ST2250	Human	-	Thailand	2012	GCA_900128275.1
66	3688STDY6125093	Unk	Human	-	Thailand	2015	GCA_900126735.1
67	3688STDY6125100	ST2250	Human	-	Thailand	2013	GCA_900126745.1
68	3688STDY6125105	ST2250	Human	-	Thailand	2012	GCA_900126775.1
69	3688STDY6125106	ST2250	Human	-	Thailand	2012	GCA_900126785.1
70	3688STDY6125108	ST2250	Human	-	Thailand	2013	GCA_900126795.1
71	3688STDY6125109	ST2250	Human	-	Thailand	2011	GCA_900126805.1
72	3688STDY6125110	ST2250	Human	-	Thailand	2011	GCA_900126815.1
73	3688STDY6125111	ST2250	Human	-	Thailand	2011	GCA_900126825.1
74	3688STDY6125112	ST2250	Human	-	Thailand	2011	GCA_900126835.1
75	3688STDY6125113	ST2250	Human	-	Thailand	2011	GCA_900128325.1
76	3688STDY6125114	ST2250	Human	-	Thailand	2012	GCA_900128335.1
77	3688STDY6125115	ST2250	Human	-	Thailand	2012	GCA_900126855.1
78	3688STDY6125116	ST2250	Human	-	Thailand	2012	GCA_900126875.1
79	3688STDY6125117	ST2250	Human	-	Thailand	2012	GCA_900126885.1
80	3688STDY6125118	ST2250	Human	-	Thailand	2012	GCA_900126865.1
81	3688STDY6125119	ST2250	Human	-	Thailand	2012	GCA_900126895.1
82	3688STDY6125120	ST2250	Human	-	Thailand	2012	GCA_900126905.1
83	3688STDY6125121	ST2250	Human	-	Thailand	2012	GCA_900126915.1
84	3688STDY6125122	ST2250	Human	-	Thailand	2013	GCA_900128345.1
85	3688STDY6125123	ST2250	Human	-	Thailand	2013	GCA_900128355.1
86	3688STDY6125124	ST2250	Human	-	Thailand	2013	GCA_900128365.1
87	3688STDY6125125	ST2250	Human	-	Thailand	2013	GCA_900126935.1
88	3688STDY6125126	ST2250	Human	-	Thailand	2013	GCA_900126945.1
89	3688STDY6125127	ST2198	Human	-	Thailand	2011	GCA_900126955.1
90	3688STDY6125128	ST1223	Human	-	Thailand	2012	GCA_900126965.1
91	3688STDY6125129	ST2854	Human	-	Thailand	2013	GCA_900128385.1
92	3688STDY6125130	ST2854	Human	-	Thailand	2013	GCA_900126975.1
93	3688STDY6125131	ST2250	Human	-	Thailand	2006	GCA_900126985.1
94	3688STDY6125132	ST1223	Human	-	Thailand	2007	GCA_900126995.1
95	3688STDY6125133	ST1223	Human	-	Thailand	2007	GCA_900127005.1
96	3688STDY6125134	ST2854	Human	-	Thailand	2007	GCA_900127025.1
97	3688STDY6125135	ST1223	Human	-	Thailand	2007	GCA_900127035.1
98	3688STDY6125136	ST2250	Human	-	Thailand	2007	GCA_900127045.1
99	3688STDY6125137	ST2198	Human	-	Thailand	2007	GCA_900127055.1
100	3688STDY6125138	ST2250	Human	-	Thailand	2007	GCA_900127075.1
101	3688STDY6125139	ST1223	Human	-	Thailand	2007	GCA_900127065.1
102	3688STDY6125140	ST2250	Human	-	Thailand	2011	GCA_900127085.1
103	3688STDY6125143	ST1223	Human	-	Thailand	2007	GCA_900127115.1
104	1299_SAUR	ST2250	Human	Missing	USA	2016.7	GCA_001061465.1
105	ABFQM	ST2198	Human	-	USA	2015	GCA_002221825.1
106	BN75	ST2198	Animal	Gorilla gorilla gorilla feces	Africa	2012.4	GCA_001891145.1
107	CCUG_69384	ST2250	Human	Perineum	Sweden	2016.8	GCA_003010635.1
108	CCUG_69385	ST1223	Human	Throat	Sweden	2016.8	GCA_003022395.1
109	D7903	ST1224	Human	Soft-skin infection or carrier	Denmark	2013	GCA_900183905.1
110	DSM_28299	Unk	Human	Blood	Germany	2006.9	GCA_014877305.1
111	F87619	ST2250	Missing	Missing	Missing	2013	GCA_000602805.1
112	FJABA32044V6S1	Unk	Human	-	Fiji	2006.9	GCA_000751815.1
113	H115100079	ST2793	Animal	-	Africa	2010	GCA_000752015.1
114	H1540	ST2250	Human	Soft-skin infection or carrier	Denmark	2014	GCA_900183815.1
115	H1604	ST2250	Human	Soft-skin infection or carrier	Denmark	2014	GCA_900183775.1
116	H1826	ST2250	Human	Soft-skin infection or carrier	Denmark	2014	GCA_900183825.1
117	H1864	ST2250	Human	Soft-skin infection or carrier	Denmark	2013	GCA_900183745.1
118	H1955	ST2793	Human	Soft-skin infection or carrier	Denmark	2013	GCA_900183725.1
119	H2179	ST2250	Human	Soft-skin infection or carrier	Denmark	2013	GCA_900183785.1
120	LBSA043	ST2250	Human	-	Australia	2004.5	GCA_000752055.1
121	M051_MSHR	ST1223	Human	-	Australia	2009.11.12	GCA_000751495.1
122	M21126	ST2250	Missing	Missing	Missing	2013	GCA_000606605.1
123	M260_MSHR	ST2198	Human	-	Australia	2009.11.12	GCA_000751995.1
124	M3040	ST2250	Human	Soft-skin infection or carrier	Denmark	2016	GCA_900183955.1
125	M4143	ST2250	Human	Soft-skin infection or carrier	Denmark	2013	GCA_900183925.1
126	M4146	ST2250	Human	Soft-skin infection or carrier	Denmark	2013	GCA_900183755.1
127	M4148	ST2250	Human	Soft-skin infection or carrier	Denmark	2013	GCA_900183875.1
128	M4185	ST1223	Human	Soft-skin infection or carrier	Denmark	2013	GCA_900183735.1
129	M4528	ST1223	Human	Soft-skin infection or carrier	Denmark	2013	GCA_900183885.1
130	M4611	ST2250	Human	Soft-skin infection or carrier	Denmark	2013	GCA_900183845.1
131	M5200	ST2793	Human	Soft-skin infection or carrier	Denmark	2016	GCA_900183835.1
132	M5219	ST2793	Human	Soft-skin infection or carrier	Denmark	2016	GCA_900183915.1
133	M5224	ST2794	Human	Soft-skin infection or carrier	Denmark	2016	GCA_900183935.1
134	MSHR1132	ST1850	Human		Australia	2006.9	GCA_000236925.1
135	NCTC13711	ST1850	Human	Blood Culture	Australia	2006	GCA_900457475.1
136	O-1	ST2250	Human	Soft-skin infection or carrier	Denmark	2016	GCA_900183865.1
137	O-10	ST2250	Human	Soft-skin infection or carrier	Denmark	2015	GCA_900183855.1
138	O-2	ST2250	Human	Soft-skin infection or carrier	Denmark	2016	GCA_900183965.1
139	O-3	ST2250	Human	Soft-skin infection or carrier	Denmark	2016	GCA_900183765.1
140	O-4	ST2250	Human	Soft-skin infection or carrier	Denmark	2015	GCA_900183795.1
141	O-5	ST2250	Human	Soft-skin infection or carrier	Denmark	2015	GCA_900183895.1
142	O-6	ST2250	Human	Soft-skin infection or carrier	Denmark	2015	GCA_900183945.1
143	O-9	ST2854	Human	Soft-skin infection or carrier	Denmark	2015	GCA_900183805.1
144	PR02	ST2854	Human	Blood from patient with septicemia	Malaysia	2009	GCA_003569945.1
145	RK308	ST2250	Human	Abscess	Sweden	2015.3	GCA_001641625.1
146	SJTU_F20124	ST3261	Human	-	China	2005	GCA_001969635.1
147	SJTU_F20419	ST2250	Human	-	China	2012	GCA_001969695.1
148	SJTU_F21164	ST2250	Human	Human hand	China	2012	GCA_001969705.1
149	SJTU_F21224	ST2250	Human	Rectal swab	China	2013	GCA_001969715.1
150	SJTU_F21285	ST2250	Animal	Pork	China	2013	GCA_001969725.1
151	ST2250	ST2250	Animal	Cow	Malaysia	2017.12	GCA_003935695.1
152	XNO106	ST2250	Human	Tissue obtained from patient with prosthetic joint infection	China	2015.1	GCA_002812345.2
153	XNO62	ST2250	Human	Joint fluid	China	2014.9	GCA_003595345.1

## Sheet: Table S2
Supplementary Table 2 Gene information of the pangenome of S. argenteus
Gene	Annotation	No. isolates	No. sequences	Avg sequences per isolate	Min group size nuc	Max group size nuc	Avg group size nuc
rclA	putative pyridine nucleotide-disulfide oxidoreductase RclA	153	153	1	1004	1322	1297
group_1193	hypothetical protein	153	153	1	296	341	300
uvrC	UvrABC system protein C	153	155	1.02	266	1781	1728
phoB	Alkaline phosphatase 3	153	165	1.08	230	1424	1298
gabR	HTH-type transcriptional regulatory protein GabR	153	167	1.1	356	1379	1216
group_1272	hypothetical protein	153	153	1	671	1292	1231
rnhB	Ribonuclease HII	153	153	1	173	767	761
group_1363	hypothetical protein	153	153	1	476	524	523
group_1445	hypothetical protein	153	153	1	296	296	296
group_1474	Polyphenol oxidase	153	153	1	674	839	793
group_1511	hypothetical protein	153	153	1	269	299	272
group_1516	hypothetical protein	153	153	1	428	503	498
group_1582	hypothetical protein	153	153	1	494	569	568
ureC	Urease subunit alpha	153	157	1.03	410	2123	1678
gfo	Glucose--fructose oxidoreductase	153	153	1	596	1076	1045
gatC_1	PTS system galactitol-specific EIIC component	153	153	1	170	1259	1231
arcC2	Carbamate kinase 2	153	169	1.11	215	941	833
hemN_2	hypothetical protein	153	153	1	710	1001	950
menC	o-succinylbenzoate synthase	153	153	1	1001	1001	1001
group_1851	hypothetical protein	153	153	1	377	383	381
group_1852	hypothetical protein	153	153	1	170	203	170
group_1853	hypothetical protein	153	153	1	428	587	584
rsmC	Ribosomal RNA small subunit methyltransferase C	153	153	1	320	608	594
group_1935	hypothetical protein	153	153	1	446	704	674
group_1942	hypothetical protein	153	153	1	593	611	610
group_1943	hypothetical protein	153	153	1	287	713	710
group_1945	hypothetical protein	153	153	1	311	398	397
mltF	Membrane-bound lytic murein transglycosylase F	153	162	1.06	464	1457	1354
dprA	DNA processing protein DprA	153	153	1	404	884	862
rbgA	Ribosome biogenesis GTPase A	153	153	1	461	884	862
group_2034	hypothetical protein	153	153	1	293	308	307
potA	Spermidine/putrescine import ATP-binding protein PotA	153	153	1	572	1094	1070
group_2045	hypothetical protein	153	153	1	401	401	401
adhR	HTH-type transcriptional regulator AdhR	153	153	1	416	512	417
nikA	Nickel-binding periplasmic protein	153	153	1	476	1598	1574
glyQS	Glycine--tRNA ligase	153	153	1	932	1391	1370
epsF	hypothetical protein	153	153	1	473	1070	1054
ruvB_2	Holliday junction ATP-dependent DNA helicase RuvB	153	153	1	746	1697	1682
dhaL	PTS-dependent dihydroxyacetone kinase, ADP-binding subunit DhaL	153	153	1	584	584	584
menF	Isochorismate synthase MenF	153	153	1	908	1151	1143
group_2204	hypothetical protein	153	154	1.01	431	1667	1637
group_2210	hypothetical protein	153	153	1	137	566	394
group_2225	hypothetical protein	153	153	1	320	587	578
group_2320	hypothetical protein	153	153	1	314	449	448
rsuA	Ribosomal small subunit pseudouridine synthase A	153	153	1	530	695	682
putB	Proline dehydrogenase 2	153	153	1	896	1073	999
group_2333	hypothetical protein	153	153	1	641	782	781
menE	2-succinylbenzoate--CoA ligase	153	153	1	1478	1478	1478
group_2349	hypothetical protein	153	153	1	482	536	482
tarL	Teichoic acid ribitol-phosphate polymerase TarL	153	153	1	230	1688	1603
yggS	Pyridoxal phosphate homeostasis protein	153	153	1	494	674	663
group_2382	hypothetical protein	153	153	1	203	278	214
group_2404	hypothetical protein	153	153	1	767	1553	1547
group_2419	hypothetical protein	153	153	1	353	377	376
ywnA	hypothetical protein	153	153	1	332	440	439
group_2436	hypothetical protein	153	153	1	455	701	591
pgi	Glucose-6-phosphate isomerase	153	153	1	1145	1331	1329
acp	Sodium/proton-dependent alanine carrier protein	153	153	1	1355	1613	1566
divIC	Cell division protein DivIC	153	153	1	164	404	389
ydbM	Putative acyl-CoA dehydrogenase YdbM	153	153	1	944	1154	1137
modA	Molybdate-binding protein ModA	153	153	1	461	782	760
yvgN_2	putative oxidoreductase/MSMEI_2347	153	153	1	683	848	846
immR_1	hypothetical protein	153	153	1	569	569	569
group_2583	hypothetical protein	153	153	1	638	749	745
group_2584	hypothetical protein	153	153	1	1037	1304	1299
mhqD	Putative hydrolase MhqD	153	153	1	395	593	590
fadN	putative 3-hydroxyacyl-CoA dehydrogenase	153	153	1	1814	2261	2254
cpdB	2',3'-cyclic-nucleotide 2'-phosphodiesterase/3'-nucleotidase	153	153	1	1535	1535	1535
tagX	Putative glycosyltransferase TagX	153	153	1	1067	1067	1067
group_2658	hypothetical protein	153	153	1	443	443	443
group_2671	hypothetical protein	153	153	1	350	584	577
yclQ	putative ABC transporter solute-binding protein YclQ	153	153	1	887	1028	1025
pgk	Phosphoglycerate kinase	153	153	1	665	1190	1138
group_2688	hypothetical protein	153	153	1	446	446	446
group_2696	hypothetical protein	153	153	1	947	1067	1066
hepT	Heptaprenyl diphosphate synthase component 2	153	153	1	722	980	950
sdpR	hypothetical protein	153	153	1	317	317	317
pckA	Phosphoenolpyruvate carboxykinase (ATP)	153	153	1	974	1592	1582
hmoB	Heme-degrading monooxygenase HmoB	153	153	1	347	446	441
group_2890	hypothetical protein	153	153	1	371	371	371
yeiR	hypothetical protein	153	153	1	890	917	890
group_29	putative lipoprotein	153	523	3.42	110	803	703
plc	1-phosphatidylinositol phosphodiesterase	153	153	1	875	986	985
rbsR	Ribose operon repressor	153	153	1	920	998	997
group_2907	hypothetical protein	153	153	1	641	920	914
group_2909	hypothetical protein	153	153	1	1082	1166	1164
ssaA2_1	hypothetical protein	153	153	1	758	902	898
kdpC	Potassium-transporting ATPase KdpC subunit	153	153	1	560	560	560
ylmA	putative ABC transporter ATP-binding protein YlmA	153	153	1	782	782	782
group_2935	putative oxidoreductase	153	153	1	569	695	694
group_2936	hypothetical protein	153	153	1	281	281	281
group_2941	hypothetical protein	153	153	1	560	725	722
group_2942	hypothetical protein	153	153	1	236	236	236
coaBC	Coenzyme A biosynthesis bifunctional protein CoaBC	153	153	1	941	1199	1196
mggB_1	hypothetical protein	153	153	1	2312	2312	2312
azo1	FMN-dependent NADPH-azoreductase	153	153	1	311	566	562
tuf	Elongation factor Tu	153	153	1	206	1184	1164
asp3	hypothetical protein	153	153	1	959	959	959
qorB	Quinone oxidoreductase 2	153	153	1	845	845	845
group_2974	hypothetical protein	153	153	1	359	359	359
group_2977	hypothetical protein	153	153	1	626	626	626
group_2978	hypothetical protein	153	153	1	386	386	386
efeU	hypothetical protein	153	153	1	1535	1712	1709
fgd	F420-dependent glucose-6-phosphate dehydrogenase	153	153	1	257	1061	1054
group_2985	hypothetical protein	153	153	1	395	440	432
group_2986	hypothetical protein	153	153	1	161	284	282
sarZ	HTH-type transcriptional regulator SarZ	153	153	1	272	446	443
bdbD	Disulfide bond formation protein D	153	153	1	455	599	597
tagE_2	Poly(glycerol-phosphate) alpha-glucosyltransferase	153	153	1	929	1490	1484
mnhD1	Na(+)/H(+) antiporter subunit D1	153	153	1	533	1496	1488
group_3040	hypothetical protein	153	153	1	362	515	513
group_3041	65 kDa membrane protein	153	153	1	272	434	432
group_3047	hypothetical protein	153	153	1	257	257	257
group_3048	Putative monooxygenase	153	153	1	806	1067	1063
yhhQ	hypothetical protein	153	153	1	368	704	698
dapA	4-hydroxy-tetrahydrodipicolinate synthase	153	153	1	683	887	885
trpA	Tryptophan synthase alpha chain	153	153	1	536	770	720
group_3075	hypothetical protein	153	153	1	704	1208	1189
group_3081	hypothetical protein	153	153	1	614	731	717
hflX	GTPase HflX	153	153	1	683	1274	1237
korA	2-oxoglutarate oxidoreductase subunit KorA	153	153	1	596	1760	1745
cysK	Cysteine synthase	153	153	1	593	932	929
sspA	Glutamyl endopeptidase	153	153	1	971	1079	1048
purH	Bifunctional purine biosynthesis protein PurH	153	153	1	710	1478	1472
cap8A_2	Capsular polysaccharide type 8 biosynthesis protein cap8A	153	153	1	545	662	653
mnmG	tRNA uridine 5-carboxymethylaminomethyl modification enzyme MnmG	153	153	1	1643	1877	1874
ruvB_1	Holliday junction ATP-dependent DNA helicase RuvB	153	153	1	884	1004	1002
nadD	putative nicotinate-nucleotide adenylyltransferase	153	153	1	365	569	566
ccpN	Transcriptional repressor CcpN	153	153	1	233	491	473
group_3215	hypothetical protein	153	153	1	206	299	298
bfmBAB	2-oxoisovalerate dehydrogenase subunit beta	153	153	1	689	983	980
metN	Methionine import ATP-binding protein MetN	153	153	1	614	1025	1020
gsiC_2	hypothetical protein	153	153	1	962	1268	1264
gsiA	Glutathione import ATP-binding protein GsiA	153	153	1	1307	1589	1583
group_3234	hypothetical protein	153	153	1	731	1112	1108
group_3252	hypothetical protein	153	153	1	392	617	614
ettA	Energy-dependent translational throttle protein EttA	153	153	1	1274	1877	1872
attM	N-acyl homoserine lactonase AttM	153	153	1	626	824	812
group_3292	hypothetical protein	153	153	1	230	1091	1083
rhaR_2	HTH-type transcriptional activator RhaR	153	153	1	1835	2237	2233
cobQ	Cobyric acid synthase	153	153	1	461	722	719
pcrB	Heptaprenylglyceryl phosphate synthase	153	153	1	578	692	690
group_3331	hypothetical protein	153	153	1	344	350	344
gpsA	Glycerol-3-phosphate dehydrogenase [NAD(P)+]	153	153	1	191	998	984
der_2	GTPase Der	153	153	1	1031	1310	1306
group_3369	hypothetical protein	153	153	1	521	605	598
group_3389	putative sensor-like histidine kinase	153	153	1	818	1565	1455
hmp	Flavohemoprotein	153	153	1	347	1145	1139
isaB	Immunodominant staphylococcal antigen B	153	153	1	488	545	526
arcA	Arginine deiminase	153	153	1	911	1235	1232
rot	HTH-type transcriptional regulator rot	153	153	1	299	410	400
group_3527	hypothetical protein	153	153	1	359	443	442
crcB_1	Putative fluoride ion transporter CrcB	153	153	1	245	443	441
yxdL	ABC transporter ATP-binding protein YxdL	153	153	1	683	755	753
sirC	Precorrin-2 dehydrogenase	153	153	1	515	605	592
gloB	hypothetical protein	153	153	1	458	686	674
group_3547	Putative 2-dehydropantoate 2-reductase	153	153	1	860	860	860
ogt	Methylated-DNA--protein-cysteine methyltransferase	153	153	1	521	521	521
bglA	Aryl-phospho-beta-D-glucosidase BglA	153	153	1	869	1457	1414
group_3564	hypothetical protein	153	153	1	350	380	350
fba	Fructose-bisphosphate aldolase	153	153	1	374	860	856
prmC	Release factor glutamine methyltransferase	153	153	1	776	836	834
atpG	ATP synthase gamma chain	153	153	1	722	866	852
yidC	Membrane protein insertase YidC	153	153	1	533	869	864
yedJ	putative protein YedJ	153	153	1	647	647	647
group_3590	Antibacterial protein 3	153	153	1	134	134	134
group_3591	Antibacterial protein 3	153	153	1	134	140	139
divIB	Cell division protein DivIB	153	153	1	752	1334	1330
group_3618	hypothetical protein	153	153	1	902	986	984
group_3625	hypothetical protein	153	153	1	551	569	568
group_3643	hypothetical protein	153	153	1	191	191	191
mscS	Small-conductance mechanosensitive channel	153	153	1	737	881	880
efeN	putative deferrochelatase/peroxidase EfeN	153	153	1	1169	1229	1228
licR	hypothetical protein	153	153	1	1955	2021	1998
ulaC	Ascorbate-specific PTS system EIIA component	153	153	1	437	443	442
group_3664	Protein-ADP-ribose hydrolase	153	153	1	803	803	803
group_3675	hypothetical protein	153	153	1	242	452	450
group_3677	hypothetical protein	153	153	1	575	575	575
narG	Respiratory nitrate reductase 1 alpha chain	153	153	1	3113	3689	3617
sirB	Sirohydrochlorin ferrochelatase	153	153	1	731	731	731
yefM	Antitoxin YefM	153	153	1	251	251	251
group_3683	hypothetical protein	153	153	1	293	362	361
emrB	Multidrug export protein EmrB	153	153	1	929	1439	1429
group_3690	hypothetical protein	153	153	1	104	113	104
group_3695	hypothetical protein	153	153	1	398	479	478
group_3698	hypothetical protein	153	153	1	296	422	420
treR_1	hypothetical protein	153	153	1	242	740	734
group_3709	hypothetical protein	153	153	1	281	284	283
group_3712	hypothetical protein	153	153	1	389	491	485
yjbM	GTP pyrophosphokinase YjbM	153	153	1	431	635	627
group_3740	Putative transport protein	153	153	1	509	1085	1081
group_3751	hypothetical protein	153	153	1	161	314	312
group_3755	hypothetical protein	153	153	1	458	827	824
ghrB_1	Glyoxylate/hydroxypyruvate reductase B	153	153	1	605	959	954
ilvC	Ketol-acid reductoisomerase (NADP(+))	153	153	1	968	1004	1000
tsaE	tRNA threonylcarbamoyladenosine biosynthesis protein TsaE	153	153	1	461	461	461
yafV	Omega-amidase YafV	153	153	1	662	785	784
group_3776	hypothetical protein	153	153	1	440	626	624
groS	10 kDa chaperonin	153	153	1	284	284	284
artM	Arginine transport ATP-binding protein ArtM	153	153	1	488	722	715
group_3795	hypothetical protein	153	153	1	878	1079	1058
rnhA	14.7 kDa ribonuclease H-like protein	153	153	1	398	404	401
group_3805	1,4-dihydroxy-2-naphthoyl-CoA hydrolase	153	153	1	287	467	465
group_3814	hypothetical protein	153	153	1	938	1238	1236
group_3829	hypothetical protein	153	153	1	236	284	283
dnaX_2	hypothetical protein	153	153	1	710	926	911
metG	Methionine--tRNA ligase	153	153	1	1736	1973	1971
group_3860	hypothetical protein	153	153	1	284	320	319
purN	Phosphoribosylglycinamide formyltransferase	153	153	1	323	566	564
group_3878	hypothetical protein	153	153	1	272	272	272
mntH_1	Divalent metal cation transporter MntH	153	153	1	1124	1352	1349
group_3882	hypothetical protein	153	153	1	503	527	503
msrAB	Peptide methionine sulfoxide reductase msrA/msrB	153	153	1	476	476	476
group_3898	putative ABC transporter permease	153	153	1	791	1055	1044
lipY	hypothetical protein	153	153	1	740	923	899
group_3905	hypothetical protein	153	153	1	419	530	528
rhaS	hypothetical protein	153	153	1	1007	1958	1944
moaD	Molybdopterin synthase sulfur carrier subunit	153	153	1	158	233	231
rpsQ	30S ribosomal protein S17	153	153	1	149	263	260
rpsE	30S ribosomal protein S5	153	153	1	215	500	498
ecfA1	Energy-coupling factor transporter ATP-binding protein EcfA1	153	153	1	737	809	808
cobB	NAD-dependent protein deacetylase	153	153	1	620	731	730
group_3937	hypothetical protein	153	153	1	230	239	238
group_3938	hypothetical protein	153	153	1	1115	1283	1188
group_3939	hypothetical protein	153	153	1	809	1370	1362
sdrM	Multidrug efflux pump SdrM	153	153	1	761	1343	1327
nnrD	ADP-dependent (S)-NAD(P)H-hydrate dehydratase	153	153	1	560	812	810
bceB_2	Bacitracin export permease protein BceB	153	153	1	1733	1880	1877
bceA_2	Bacitracin export ATP-binding protein BceA	153	153	1	419	758	755
hisZ	ATP phosphoribosyltransferase regulatory subunit	153	153	1	638	818	815
hlgC	Gamma-hemolysin component C	153	153	1	701	938	936
group_3986	hypothetical protein	153	153	1	236	659	645
bcr_1	Bicyclomycin resistance protein	153	153	1	713	1211	1207
group_3989	hypothetical protein	153	153	1	479	479	479
group_3990	hypothetical protein	153	153	1	323	656	640
group_3995	hypothetical protein	153	153	1	908	1829	1807
ldhD_2	D-lactate dehydrogenase	153	153	1	695	992	990
ywaC	GTP pyrophosphokinase YwaC	153	153	1	377	692	688
xylB	Xylulose kinase	153	153	1	917	1553	1548
gntT	High-affinity gluconate transporter	153	153	1	818	1358	1354
yrrB	TPR repeat-containing protein YrrB	153	153	1	350	668	665
yqeH	putative protein YqeH	153	153	1	887	1100	1098
rsfS	Ribosomal silencing factor RsfS	153	153	1	275	353	351
tam	Trans-aconitate 2-methyltransferase	153	153	1	329	716	713
group_4030	hypothetical protein	153	153	1	578	698	690
znuB	High-affinity zinc uptake system membrane protein ZnuB	153	153	1	671	872	870
aroK	Shikimate kinase	153	153	1	317	524	509
group_4055	Farnesyl diphosphate synthase	153	153	1	710	881	874
proC	Pyrroline-5-carboxylate reductase	153	153	1	548	815	813
bacC_1	hypothetical protein	153	153	1	755	824	806
mccB	Cystathionine gamma-lyase	153	153	1	893	1142	1137
group_4068	hypothetical protein	153	153	1	596	683	666
lcfB	Long-chain-fatty-acid--CoA ligase	153	153	1	1265	1508	1506
group_4076	putative response regulatory protein	153	153	1	737	833	759
group_4082	hypothetical protein	153	153	1	1604	1817	1771
kstR2	hypothetical protein	153	153	1	377	614	601
czcD_1	Cadmium, cobalt and zinc/H(+)-K(+) antiporter	153	153	1	809	980	958
cap8A_1	Capsular polysaccharide type 8 biosynthesis protein cap8A	153	153	1	467	668	664
treA	Trehalose-6-phosphate hydrolase	153	153	1	1133	1640	1636
group_4102	HTH-type transcriptional regulator HdfR	153	153	1	623	884	878
ywqN	Putative NAD(P)H-dependent FMN-containing oxidoreductase YwqN	153	153	1	410	536	535
ywiB	putative beta-barrel protein YwiB	153	153	1	389	437	416
group_4120	hypothetical protein	153	153	1	611	833	831
group_4130	hypothetical protein	153	153	1	437	497	494
group_4131	hypothetical protein	153	153	1	956	1067	1066
group_4135	hypothetical protein	153	153	1	536	653	644
sarX	HTH-type transcriptional regulator SarX	153	153	1	359	425	421
group_4140	hypothetical protein	153	153	1	380	542	540
group_4143	hypothetical protein	153	153	1	422	422	422
csbB	Putative glycosyltransferase CsbB	153	153	1	236	1070	984
kipI_2	Kinase A inhibitor	153	153	1	626	692	685
nrdE1	Ribonucleoside-diphosphate reductase subunit alpha 1	153	153	1	1205	2105	2099
group_4160	hypothetical protein	153	153	1	284	494	490
uvrB_1	UvrABC system protein B	153	153	1	1907	1985	1982
est_1	Carboxylesterase	153	153	1	392	740	737
ccpA	Catabolite control protein A	153	153	1	602	989	986
group_4182	hypothetical protein	153	153	1	722	947	945
accD	Acetyl-coenzyme A carboxylase carboxyl transferase subunit beta	153	153	1	464	857	854
clpX	ATP-dependent Clp protease ATP-binding subunit ClpX	153	153	1	1115	1709	1260
group_4195	hypothetical protein	153	153	1	392	530	526
norB_3	Quinolone resistance protein NorB	153	153	1	857	1388	1381
rlmCD	23S rRNA (uracil-C(5))-methyltransferase RlmCD	153	153	1	1187	1361	1359
purB	Adenylosuccinate lyase	153	153	1	1169	1298	1296
group_4212	hypothetical protein	153	153	1	926	1040	1039
group_4217	hypothetical protein	153	153	1	512	656	639
pepS	Aminopeptidase PepS	153	153	1	656	1247	1243
tagH_2	Teichoic acids export ATP-binding protein TagH	153	153	1	305	1517	1508
bcp	Putative peroxiredoxin bcp	153	153	1	380	455	453
ald1	Alanine dehydrogenase 1	153	153	1	620	1118	1108
recU	Holliday junction resolvase RecU	153	153	1	626	689	664
group_4258	hypothetical protein	153	153	1	827	953	952
iscS_2	Cysteine desulfurase IscS	153	153	1	1133	1169	1163
tatC2	Sec-independent protein translocase protein TatCy	153	153	1	236	707	631
agrA	Accessory gene regulator A	153	153	1	671	767	716
gatC_2	Aspartyl/glutamyl-tRNA(Asn/Gln) amidotransferase subunit C	153	153	1	95	308	300
yagU	Inner membrane protein YagU	153	153	1	407	500	493
group_4447	hypothetical protein	153	153	1	356	356	356
rihA_1	Pyrimidine-specific ribonucleoside hydrolase RihA	153	153	1	767	935	919
group_4449	hypothetical protein	153	153	1	146	158	146
lipR	Putative acetyl-hydrolase LipR	153	153	1	743	968	966
cidA	Holin-like protein CidA	153	153	1	359	395	394
dat	D-alanine aminotransferase	153	153	1	611	848	823
group_4457	Sulfurtransferase	153	153	1	242	311	310
group_4460	Putative membrane protein insertion efficiency factor	153	153	1	233	257	256
group_4462	hypothetical protein	153	153	1	128	185	184
sasA	Adaptive-response sensory-kinase SasA	153	153	1	818	941	927
opcR	HTH-type transcriptional repressor OpcR	153	153	1	440	563	562
group_4467	hypothetical protein	153	153	1	587	587	587
group_4468	hypothetical protein	153	153	1	449	449	449
group_4469	hypothetical protein	153	153	1	866	866	866
group_4470	hypothetical protein	153	153	1	278	278	278
group_4471	Baeyer-Villiger flavin-containing monooxygenase	153	153	1	1067	1106	1105
azoB	NAD(P)H azoreductase	153	153	1	791	815	814
group_4473	hypothetical protein	153	153	1	347	488	487
bacF	Transaminase BacF	153	153	1	1094	1157	1156
ldhD_1	D-lactate dehydrogenase	153	153	1	998	1208	999
group_4476	Putative acetyltransferase	153	153	1	596	602	596
group_4477	hypothetical protein	153	153	1	212	227	226
epsJ	hypothetical protein	153	153	1	1724	1772	1724
lrgA	Antiholin-like protein LrgA	153	153	1	434	437	436
rpoE	putative DNA-directed RNA polymerase subunit delta	153	153	1	530	542	530
group_4490	hypothetical protein	153	153	1	389	440	439
thiD	Hydroxymethylpyrimidine/phosphomethylpyrimidine kinase	153	153	1	794	830	829
mtlA	PTS system mannitol-specific EIICB component	153	153	1	1475	1550	1549
group_4493	hypothetical protein	153	153	1	92	191	190
frdB	Fumarate reductase iron-sulfur subunit	153	153	1	782	815	814
group_4495	hypothetical protein	153	153	1	485	503	487
group_4497	hypothetical protein	153	153	1	233	233	233
bshC	Putative cysteine ligase BshC	153	153	1	1613	1613	1613
group_4499	hypothetical protein	153	153	1	401	410	401
def1	Peptide deformylase 1	153	153	1	449	488	486
plsX	Phosphate acyltransferase	153	153	1	881	986	985
fabD	Malonyl CoA-acyl carrier protein transacylase	153	153	1	863	926	923
ycjY_2	putative protein YcjY	153	153	1	344	914	910
slyA_2	hypothetical protein	153	153	1	434	455	454
rlmH	Ribosomal RNA large subunit methyltransferase H	153	153	1	365	479	478
tadA_2	tRNA-specific adenosine deaminase	153	153	1	401	470	469
ppaX	Pyrophosphatase PpaX	153	153	1	461	683	681
rplK	50S ribosomal protein L11	153	153	1	257	422	417
nusG	Transcription termination/antitermination protein NusG	153	153	1	410	548	547
cysE	Serine acetyltransferase	153	153	1	524	647	630
mcsA	Protein-arginine kinase activator protein	153	153	1	446	566	554
manR	Transcriptional regulator ManR	153	153	1	1325	1874	1870
guaA	GMP synthase [glutamine-hydrolyzing]	153	153	1	830	1541	1536
group_4522	hypothetical protein	153	153	1	227	407	387
group_4523	putative protein	153	153	1	857	935	934
nfrA	NADPH-dependent oxidoreductase	153	153	1	485	755	753
gpmA_1	2,3-bisphosphoglycerate-dependent phosphoglycerate mutase	153	153	1	413	581	571
group_4526	hypothetical protein	153	153	1	251	251	251
yxeA	hypothetical protein	153	153	1	368	371	370
rpsR	30S ribosomal protein S18	153	153	1	236	242	241
spo0J	Stage 0 sporulation protein J	153	153	1	770	845	843
metC	Cystathionine beta-lyase MetC	153	153	1	899	1160	1156
group_4531	hypothetical protein	153	153	1	491	629	628
btuD_3	Vitamin B12 import ATP-binding protein BtuD	153	153	1	842	842	842
group_4533	hypothetical protein	153	153	1	203	203	203
group_4534	hypothetical protein	153	153	1	941	995	994
ulaA	Ascorbate-specific PTS system EIIC component	153	153	1	1046	1346	1344
group_4536	UDP-glucose 4-epimerase	153	153	1	983	1025	1024
limB	hypothetical protein	153	153	1	1001	1001	1001
group_4538	hypothetical protein	153	153	1	950	1031	1030
hrtA_1	Putative hemin import ATP-binding protein HrtA	153	153	1	677	677	677
group_4540	putative ABC transporter permease	153	153	1	791	1049	1047
brnQ_2	Branched-chain amino acid transport system 2 carrier protein	153	153	1	1208	1307	1306
focA	putative formate transporter 1	153	153	1	695	824	823
group_4543	hypothetical protein	153	153	1	182	365	349
nreB	Oxygen sensor histidine kinase NreB	153	153	1	962	1034	1033
group_4545	hypothetical protein	153	153	1	179	185	184
group_4547	putative amino-acid ABC transporter-binding protein	153	153	1	596	779	753
fieF	Ferrous-iron efflux pump FieF	153	153	1	779	866	865
hxlB	3-hexulose-6-phosphate isomerase	153	153	1	548	608	606
proP	Proline/betaine transporter	153	153	1	1400	1421	1400
yhfT	putative acyl--CoA ligase YhfT	153	153	1	1376	1454	1451
yhfS	Putative acetyl-CoA C-acetyltransferase YhfS	153	153	1	845	1139	1137
group_4554	hypothetical protein	153	153	1	167	167	167
group_4555	hypothetical protein	153	153	1	242	452	449
group_4556	Putative heme-dependent peroxidase	153	153	1	647	752	743
lipL	Octanoyl-[GcvH]:protein N-octanoyltransferase	153	153	1	761	836	828
group_4558	Phosphomevalonate kinase	153	153	1	1019	1076	1075
iucA	N(2)-citryl-N(6)-acetyl-N(6)-hydroxylysine synthase	153	153	1	1454	1724	1722
btrK	L-glutamyl-[BtrI acyl-carrier protein] decarboxylase	153	153	1	1202	1202	1202
argO	Arginine exporter protein ArgO	153	153	1	617	617	617
group_4565	Organic hydroperoxide resistance protein-like protein	153	153	1	422	527	422
aroD	3-dehydroquinate dehydratase	153	153	1	719	719	719
ydbP	Thioredoxin-like protein YdbP	153	153	1	218	320	319
ywqG	putative protein YwqG	153	153	1	767	878	877
rnmV_1	Ribonuclease M5	153	153	1	359	386	383
trxA_2	hypothetical protein	153	153	1	296	296	296
metP	Methionine import system permease protein MetP	153	153	1	680	695	694
metQ_1	Methionine-binding lipoprotein MetQ	153	153	1	680	821	819
group_4573	hypothetical protein	153	153	1	761	851	846
rocD2_1	Ornithine aminotransferase 2	153	153	1	1190	1649	1193
argH	Argininosuccinate lyase	153	153	1	1148	1379	1375
group_4580	putative protein	153	153	1	299	902	898
group_4581	hypothetical protein	153	153	1	191	389	386
group_4583	hypothetical protein	153	153	1	227	347	343
rluD_3	hypothetical protein	153	153	1	854	854	854
ugtP	Processive diacylglycerol beta-glucosyltransferase	153	153	1	965	1175	1173
group_4595	hypothetical protein	153	153	1	266	266	266
group_4597	NADH dehydrogenase-like protein	153	153	1	1193	1208	1207
leuD	3-isopropylmalate dehydratase small subunit	153	153	1	389	572	570
nrgA	Ammonium transporter	153	153	1	1250	1364	1251
treR_2	HTH-type transcriptional regulator TreR	153	153	1	881	950	944
hld	hypothetical protein	153	153	1	134	134	134
traP	Signal transduction protein TRAP	153	153	1	236	503	501
group_4614	hypothetical protein	153	153	1	365	365	365
yhaM	3'-5' exoribonuclease YhaM	153	153	1	869	941	939
fumC	Fumarate hydratase class II	153	153	1	1346	1385	1384
group_4617	hypothetical protein	153	153	1	305	401	400
group_4618	hypothetical protein	153	153	1	122	155	154
thyA	Thymidylate synthase	153	153	1	647	956	953
msrB	Peptide methionine sulfoxide reductase MsrB	153	153	1	350	428	427
group_4621	hypothetical protein	153	153	1	494	509	508
arlR	Response regulator ArlR	153	153	1	500	659	657
mhqA_1	Putative ring-cleaving dioxygenase MhqA	153	153	1	755	809	808
dapH_1	2,3,4,5-tetrahydropyridine-2,6-dicarboxylate N-acetyltransferase	153	153	1	674	719	718
group_4626	Aspartate kinase	153	153	1	1130	1205	1201
nikE	Nickel import ATP-binding protein NikE	153	153	1	701	701	701
trpD2	Anthranilate phosphoribosyltransferase 2	153	153	1	950	998	997
trpE	Anthranilate synthase component 1	153	153	1	1358	1406	1405
group_4631	putative tautomerase.1	153	153	1	146	185	184
plsY	Glycerol-3-phosphate acyltransferase	153	153	1	188	608	605
tkt	Transketolase	153	153	1	1877	1988	1987
lexA_1	LexA repressor	153	153	1	545	623	619
katA	Catalase	153	153	1	1451	1517	1516
group_4638	Putative phosphatase	153	153	1	803	830	803
nucH	Thermonuclease	153	153	1	389	533	530
desR	Transcriptional regulatory protein DesR	153	153	1	569	602	600
cls_1	Cardiolipin synthase	153	153	1	677	1481	1475
glpP	Glycerol uptake operon antiterminator regulatory protein	153	153	1	359	533	515
ymcA	putative protein YmcA	153	153	1	236	365	364
korB	hypothetical protein	153	153	1	518	866	829
pgsA	CDP-diacylglycerol--glycerol-3-phosphate 3-phosphatidyltransferase	153	153	1	488	578	577
rbfA	Ribosome-binding factor A	153	153	1	350	392	350
sucC	Succinate--CoA ligase [ADP-forming] subunit beta	153	153	1	1106	1166	1160
rnc	Ribonuclease 3	153	153	1	698	731	727
speA	Arginine decarboxylase	153	153	1	1337	1337	1337
dtd3	D-aminoacyl-tRNA deacylase	153	153	1	749	773	772
purR	Pur operon repressor	153	153	1	605	824	822
glmU	Bifunctional protein GlmU	153	153	1	1259	1352	1349
prs	Ribose-phosphate pyrophosphokinase	153	153	1	920	965	964
hpt	Hypoxanthine-guanine phosphoribosyltransferase	153	153	1	449	539	538
group_4662	hypothetical protein	153	153	1	275	275	275
comK	hypothetical protein	153	153	1	353	569	567
group_4665	Lipoate--protein ligase 1	153	153	1	887	986	984
group_4666	hypothetical protein	153	153	1	149	176	175
yhfQ	Putative ABC transporter substrate-binding lipoprotein YhfQ	153	153	1	197	959	814
sspC	Staphostatin B	153	153	1	329	329	329
purE	N5-carboxyaminoimidazole ribonucleotide mutase	153	153	1	425	482	481
purS	Phosphoribosylformylglycinamidine synthase subunit PurS	153	153	1	260	260	260
rlmI	Ribosomal RNA large subunit methyltransferase I	153	153	1	593	1172	1168
ydcV	Inner membrane ABC transporter permease protein YdcV	153	153	1	659	812	811
hssR	Heme response regulator HssR	153	153	1	632	674	668
group_4679	hypothetical protein	153	153	1	224	554	551
aaeA	p-hydroxybenzoic acid efflux pump subunit AaeA	153	153	1	215	647	644
group_4681	hypothetical protein	153	153	1	545	638	632
group_4682	hypothetical protein	153	153	1	326	326	326
mro	Aldose 1-epimerase	153	153	1	905	1019	1017
yiiM	Protein YiiM	153	153	1	653	653	653
hutG	Formimidoylglutamase	153	153	1	890	935	934
hdfR_2	HTH-type transcriptional regulator HdfR	153	153	1	755	884	882
group_4688	hypothetical protein	153	153	1	320	320	320
group_4689	hypothetical protein	153	153	1	233	251	241
ssaA2_2	hypothetical protein	153	153	1	500	518	504
group_4691	hypothetical protein	153	153	1	629	737	734
sarR	HTH-type transcriptional regulator SarR	153	153	1	134	347	345
ureA	Urease subunit gamma	153	153	1	302	347	302
group_4694	Urea transporter	153	153	1	824	905	904
bioY	Biotin transporter BioY	153	153	1	263	554	552
group_4696	hypothetical protein	153	153	1	251	317	313
rpsJ	30S ribosomal protein S10	153	153	1	260	308	307
rplD	50S ribosomal protein L4	153	153	1	608	623	622
rpsC	30S ribosomal protein S3	153	153	1	434	653	651
rplX	50S ribosomal protein L24	153	153	1	317	326	317
adk	Adenylate kinase	153	153	1	587	647	646
rpsM	30S ribosomal protein S13	153	153	1	365	389	365
ecfA2	Energy-coupling factor transporter ATP-binding protein EcfA2	153	153	1	860	860	860
rplM	50S ribosomal protein L13	153	153	1	389	437	436
lacD	Tagatose 1,6-diphosphate aldolase	153	153	1	878	980	979
group_4708	Alkaline shock protein 23	153	153	1	473	509	508
dnaC	Replicative DNA helicase	153	153	1	1235	1400	1398
group_4710	hypothetical protein	153	153	1	605	986	983
group_4711	hypothetical protein	153	153	1	353	353	353
group_4712	hypothetical protein	153	153	1	335	395	394
group_4713	hypothetical protein	153	153	1	191	191	191
group_4714	hypothetical protein	153	153	1	203	338	327
group_4715	Lactonase drp35	153	153	1	899	974	971
hisF	Imidazole glycerol phosphate synthase subunit HisF	153	153	1	650	758	747
group_4718	hypothetical protein	153	153	1	386	386	386
yeeZ	hypothetical protein	153	153	1	851	926	905
pnbA_1	Para-nitrobenzyl esterase	153	153	1	1352	1352	1352
fetA	putative iron export ATP-binding protein FetA	153	153	1	662	719	662
dapF	Diaminopimelate epimerase	153	153	1	614	821	818
group_4724	Putative NAD(P)H nitroreductase	153	153	1	671	671	671
mhqA_3	Putative ring-cleaving dioxygenase MhqA	153	153	1	968	968	968
tcdA	hypothetical protein	153	153	1	542	773	769
group_4730	putative AAA domain-containing protein	153	153	1	1148	1274	1273
luxB	hypothetical protein	153	153	1	1001	1007	1001
alaS	Alanine--tRNA ligase	153	153	1	2564	2633	2632
yrrK	Putative pre-16S rRNA nuclease	153	153	1	377	428	427
accC	Biotin carboxylase	153	153	1	1313	1361	1360
group_4736	hypothetical protein	153	153	1	500	752	750
gph_2	hypothetical protein	153	153	1	503	527	526
tadA_1	tRNA-specific adenosine deaminase	153	153	1	413	431	429
group_4739	hypothetical protein	153	153	1	917	989	988
group_4740	PhoH-like protein	153	153	1	824	947	944
dgkA	Undecaprenol kinase	153	153	1	278	344	343
sodA	Superoxide dismutase [Mn] 1	153	153	1	308	599	597
yqgN	putative protein YqgN	153	153	1	560	560	560
nusB	Transcription antitermination protein NusB	153	153	1	389	398	389
xseB	Exodeoxyribonuclease 7 small subunit	153	153	1	173	230	229
group_4751	hypothetical protein	153	153	1	329	371	370
marA	hypothetical protein	153	153	1	866	893	866
rnz	Ribonuclease Z	153	153	1	731	920	918
yhdN	hypothetical protein	153	153	1	854	914	911
gtaB	UTP--glucose-1-phosphate uridylyltransferase	153	153	1	782	866	862
caiA	Crotonobetainyl-CoA dehydrogenase	153	153	1	1163	1211	1210
fadA	3-ketoacyl-CoA thiolase	153	153	1	740	1184	1181
scn_2	Staphylococcal complement inhibitor	153	153	1	344	344	344
lytM_2	hypothetical protein	153	153	1	428	578	577
ptsG_3	PTS system glucose-specific EIICBA component	153	153	1	2045	2045	2045
group_4766	hypothetical protein	153	153	1	872	977	975
group_4767	Formate dehydrogenase	153	153	1	1025	1181	1038
group_4768	hypothetical protein	153	153	1	1034	1037	1035
isdI	Heme oxygenase (staphylobilin-producing) 2	153	153	1	287	326	325
fcl	GDP-L-fucose synthase	153	153	1	860	887	886
epsL	putative sugar transferase EpsL	153	153	1	413	557	556
ywqD_1	Tyrosine-protein kinase YwqD	153	153	1	611	686	682
adhE	Aldehyde-alcohol dehydrogenase	153	153	1	2552	2609	2608
bltD_1	hypothetical protein	153	153	1	485	485	485
iolS	Aldo-keto reductase IolS	153	153	1	938	938	938
group_4783	hypothetical protein	153	153	1	353	506	505
menH_2	2-succinyl-6-hydroxy-2,4-cyclohexadiene-1-carboxylate synthase	153	153	1	656	800	798
group_4785	hypothetical protein	153	153	1	551	716	709
sarA	Transcriptional regulator SarA	153	153	1	338	374	372
group_4787	hypothetical protein	153	153	1	203	203	203
mrpG	hypothetical protein	153	153	1	440	545	442
group_4789	Phosphoglycolate phosphatase	153	153	1	509	641	640
mntR	Transcriptional regulator MntR	153	153	1	521	644	643
tarA	N-acetylglucosaminyldiphosphoundecaprenol N-acetyl-beta-D-mannosaminyltransferase	153	153	1	644	764	763
tarB	Teichoic acid glycerol-phosphate primase	153	153	1	1070	1100	1070
pitA_1	hypothetical protein	153	153	1	986	1007	1006
sle1_1	N-acetylmuramoyl-L-alanine amidase sle1	153	153	1	458	797	754
group_4795	hypothetical protein	153	153	1	299	299	299
lacC_1	Tagatose-6-phosphate kinase	153	153	1	200	920	915
fruA_1	PTS system fructose-specific EIIABC component	153	153	1	1586	1958	1955
group_4798	putative oxidoreductase/MSMEI_2347	153	153	1	755	839	838
group_4799	hypothetical protein	153	153	1	320	440	439
trpG_2	Anthranilate synthase component 2	153	153	1	593	593	593
group_4801	hypothetical protein	153	153	1	206	206	206
ltaS	Lipoteichoic acid synthase	153	153	1	1874	1940	1933
opuBA	Choline transport ATP-binding protein OpuBA	153	153	1	977	1001	977
group_4804	hypothetical protein	153	153	1	218	320	312
hpf	Ribosome hibernation promotion factor	153	153	1	530	572	571
dapH_2	2,3,4,5-tetrahydropyridine-2,6-dicarboxylate N-acetyltransferase	153	153	1	311	467	450
clpP_1	ATP-dependent Clp protease proteolytic subunit	153	153	1	509	587	584
group_4808	Epimerase family protein	153	153	1	869	902	873
hemH	Ferrochelatase	153	153	1	896	923	920
aroA_2	Protein AroA(G)	153	153	1	935	1091	1088
tyrS	Tyrosine--tRNA ligase	153	153	1	1232	1262	1261
glpQ_3	Glycerophosphodiester phosphodiesterase	153	153	1	353	743	735
group_4815	hypothetical protein	153	153	1	470	689	687
cycA_1	D-serine/D-alanine/glycine transporter	153	153	1	1199	1361	1359
citZ	Citrate synthase 2	153	153	1	962	1121	1119
lysP_2	Lysine-specific permease	153	153	1	1445	1493	1489
rplT	50S ribosomal protein L20	153	153	1	239	356	343
group_4820	hypothetical protein	153	153	1	554	608	603
hemA	Glutamyl-tRNA reductase	153	153	1	1346	1433	1346
group_4822	hypothetical protein	153	153	1	284	284	284
mreC	Cell shape-determining protein MreC	153	153	1	713	842	840
dagK	Diacylglycerol kinase	153	153	1	905	941	939
group_4826	hypothetical protein	153	153	1	161	173	172
nadE	NH(3)-dependent NAD(+) synthetase	153	153	1	635	821	818
nos	Nitric oxide synthase oxygenase	153	153	1	686	1076	1073
pfbA	hypothetical protein	153	153	1	1097	1145	1098
rutB	Peroxyureidoacrylate/ureidoacrylate amidohydrolase RutB	153	153	1	545	560	559
group_4832	hypothetical protein	153	153	1	446	557	556
ytrA	HTH-type transcriptional repressor YtrA	153	153	1	380	398	380
group_4834	hypothetical protein	153	153	1	176	182	177
map_2	Methionine aminopeptidase	153	153	1	683	758	757
group_4850	hypothetical protein	153	153	1	275	275	275
group_4851	hypothetical protein	153	153	1	110	200	199
group_4852	putative protein	153	153	1	419	518	516
mgt	Monofunctional glycosyltransferase	153	153	1	770	809	808
yfhH	putative protein YfhH	153	153	1	227	314	312
group_4855	hypothetical protein	153	153	1	533	581	542
ctaA	Heme A synthase	153	153	1	944	1055	946
isdA	Iron-regulated surface determinant protein A	153	153	1	1052	1100	1052
isdE	High-affinity heme uptake system protein IsdE	153	153	1	821	878	877
isdF	putative heme-iron transport system permease protein IsdF	153	153	1	932	965	964
isdG	Heme oxygenase (staphylobilin-producing) 1	153	153	1	323	323	323
group_4862	Putative TrmH family tRNA/rRNA methyltransferase	153	153	1	638	740	730
pheS	Phenylalanine--tRNA ligase alpha subunit	153	153	1	965	1058	1057
tdcB	L-threonine dehydratase catabolic TdcB	153	153	1	932	1040	1039
rlmL	Ribosomal RNA large subunit methyltransferase L	153	153	1	1130	1145	1144
group_4866	hypothetical protein	153	153	1	317	350	349
ponA	Penicillin-binding protein 1A/1B	153	153	1	2033	2189	2187
group_4868	hypothetical protein	153	153	1	386	569	567
aroC	Chorismate synthase	153	153	1	602	1166	1162
ndk	Nucleoside diphosphate kinase	153	153	1	233	449	447
group_4871	hypothetical protein	153	153	1	1019	1139	1130
queE_2	hypothetical protein	153	153	1	1145	1157	1152
argJ	Arginine biosynthesis bifunctional protein ArgJ	153	153	1	1091	1244	1240
ykoC_1	Putative HMP/thiamine permease protein YkoC	153	153	1	536	818	647
mrcA	Penicillin-binding protein 1A	153	153	1	506	914	902
ssaA_1	hypothetical protein	153	153	1	401	839	824
trmFO	Methylenetetrahydrofolate--tRNA-(uracil-5-)-methyltransferase TrmFO	153	153	1	200	1313	1299
nhaX	hypothetical protein	153	153	1	371	419	412
alsT	Amino-acid carrier protein AlsT	153	153	1	230	1463	1451
group_6533	hypothetical protein	153	153	1	260	260	260
rplL	50S ribosomal protein L7/L12	153	153	1	368	368	368
zapA	Cell division protein ZapA	153	153	1	266	266	266
glnR	HTH-type transcriptional regulator GlnR	153	153	1	368	368	368
gpsB	Cell cycle protein GpsB	153	153	1	344	344	344
glpF	Glycerol uptake facilitator protein	153	153	1	818	818	818
mnhB1	Na(+)/H(+) antiporter subunit B1	153	153	1	428	428	428
rpsU	30S ribosomal protein S21	153	153	1	176	176	176
ctsR	Transcriptional regulator CtsR	153	153	1	470	470	470
group_6542	hypothetical protein	153	153	1	260	260	260
group_6543	putative protein	153	153	1	362	362	362
ypjD	putative protein YpjD	153	153	1	317	317	317
rplP	50S ribosomal protein L16	153	153	1	434	434	434
sepF	Cell division protein SepF	153	153	1	563	563	563
pyrH	Uridylate kinase	153	153	1	722	722	722
rpmI	50S ribosomal protein L35	153	153	1	200	200	200
csbA	hypothetical protein	153	153	1	236	236	236
yacP	putative protein YacP	153	153	1	524	524	524
cymR	HTH-type transcriptional regulator CymR	153	153	1	422	422	422
atpD	ATP synthase subunit beta	153	153	1	1412	1412	1412
mgrA	HTH-type transcriptional regulator MgrA	153	153	1	443	443	443
znuC	High-affinity zinc uptake system ATP-binding protein ZnuC	153	153	1	743	743	743
hprK	HPr kinase/phosphorylase	153	153	1	932	932	932
group_6558	hypothetical protein	153	153	1	203	203	203
group_6559	hypothetical protein	153	153	1	263	263	263
group_6560	hypothetical protein	153	153	1	236	236	236
tarD	Glycerol-3-phosphate cytidylyltransferase	153	153	1	398	398	398
atpB	ATP synthase subunit a	153	153	1	728	728	728
mnhF1	Na(+)/H(+) antiporter subunit F1	153	153	1	293	293	293
group_6564	hypothetical protein	153	153	1	302	302	302
fabI	Enoyl-[acyl-carrier-protein] reductase [NADPH] FabI	153	153	1	770	770	770
murI	Glutamate racemase	153	153	1	800	800	800
rplJ	50S ribosomal protein L10	153	153	1	500	500	500
group_6568	hypothetical protein	153	153	1	491	491	491
group_6569	hypothetical protein	153	153	1	236	236	236
group_6570	hypothetical protein	153	153	1	251	251	251
ybaN	Inner membrane protein YbaN	153	153	1	383	383	383
group_6572	hypothetical protein	153	153	1	1193	1193	1193
group_6573	putative protein.1	153	153	1	104	104	104
gatB_2	Aspartyl/glutamyl-tRNA(Asn/Gln) amidotransferase subunit B	153	153	1	1427	1427	1427
rplV	50S ribosomal protein L22	153	153	1	353	353	353
secE	Protein translocase subunit SecE	153	153	1	182	182	182
trxA	Thioredoxin	153	153	1	314	314	314
group_6578	hypothetical protein	153	153	1	161	161	161
udk	Uridine kinase	153	153	1	623	623	623
pflA	Pyruvate formate-lyase-activating enzyme	153	153	1	755	755	755
sufU	Zinc-dependent sulfurtransferase SufU	153	153	1	464	464	464
group_6582	Nucleoid-associated protein	153	153	1	317	317	317
ffh	Signal recognition particle protein	153	153	1	1367	1367	1367
rplF	50S ribosomal protein L6	153	153	1	536	536	536
group_6585	hypothetical protein	153	153	1	602	602	602
group_6586	hypothetical protein	153	153	1	254	254	254
group_6587	hypothetical protein	153	153	1	512	512	512
group_6588	hypothetical protein	153	153	1	1397	1397	1397
group_6589	hypothetical protein	153	153	1	392	392	392
group_6590	hypothetical protein	153	153	1	308	308	308
group_6591	hypothetical protein	153	153	1	344	344	344
cggR	Central glycolytic genes regulator	153	153	1	1013	1013	1013
sigB	RNA polymerase sigma-B factor	153	153	1	770	770	770
group_6594	hypothetical protein	153	153	1	542	542	542
group_6595	hypothetical protein	153	153	1	242	242	242
group_6596	hypothetical protein	153	153	1	332	332	332
group_6597	hypothetical protein	153	153	1	1094	1094	1094
group_6598	hypothetical protein	153	153	1	464	464	464
group_6599	hypothetical protein	153	153	1	218	218	218
tmk	Thymidylate kinase	153	153	1	617	617	617
yccX	Acylphosphatase	153	153	1	269	269	269
group_6602	hypothetical protein	153	153	1	248	248	248
group_6603	hypothetical protein	153	153	1	263	263	263
srkA	hypothetical protein	153	153	1	791	791	791
rplN	50S ribosomal protein L14	153	153	1	368	368	368
icaD	Poly-beta-1,6-N-acetyl-D-glucosamine synthesis protein IcaD	153	153	1	305	305	305
rpmH	50S ribosomal protein L34	153	153	1	137	137	137
group_6608	hypothetical protein	153	153	1	164	164	164
atpC	ATP synthase epsilon chain	153	153	1	404	404	404
rpmC	50S ribosomal protein L29	153	153	1	209	209	209
copZ	Copper chaperone CopZ	153	153	1	206	206	206
group_6612	Putative universal stress protein	153	153	1	500	500	500
group_6613	hypothetical protein	153	153	1	137	137	137
zur	Zinc-specific metallo-regulatory protein	153	153	1	410	410	410
ptsH	Phosphocarrier protein HPr	153	153	1	266	266	266
group_6616	hypothetical protein	153	153	1	203	203	203
group_6617	hypothetical protein	153	153	1	212	212	212
cspLA	Cold shock-like protein CspLA	153	153	1	200	200	200
rplW	50S ribosomal protein L23	153	153	1	275	275	275
perR	Peroxide-responsive repressor PerR	153	153	1	446	446	446
secG	putative protein-export membrane protein SecG	153	153	1	233	233	233
rpsH	30S ribosomal protein S8	153	153	1	398	398	398
rplB	50S ribosomal protein L2	153	153	1	833	833	833
rpmJ	50S ribosomal protein L36	153	153	1	113	113	113
rplR	50S ribosomal protein L18	153	153	1	359	359	359
group_6626	hypothetical protein	153	153	1	215	215	215
rpmG2	50S ribosomal protein L33 2	153	153	1	149	149	149
malG	Maltose transport system permease protein MalG	153	153	1	839	839	839
nrdR	Transcriptional repressor NrdR	153	153	1	470	470	470
group_6630	hypothetical protein	153	153	1	92	92	92
gatB_1	PTS system galactitol-specific EIIB component	153	153	1	278	278	278
rpsK	30S ribosomal protein S11	153	153	1	389	389	389
group_6633	hypothetical protein	153	153	1	212	212	212
veg	Protein Veg	153	153	1	263	263	263
group_6635	hypothetical protein	153	153	1	491	491	491
atpE	ATP synthase subunit c	153	153	1	212	212	212
group_6637	hypothetical protein	153	153	1	314	314	314
srrA	Transcriptional regulatory protein SrrA	153	153	1	725	725	725
group_6639	hypothetical protein	153	153	1	209	209	209
group_6640	hypothetical protein	153	153	1	275	275	275
cspA_2	Cold shock protein CspA	153	153	1	200	200	200
infA	Translation initiation factor IF-1	153	153	1	218	218	218
group_6643	hypothetical protein	153	153	1	233	233	233
lacF	PTS system lactose-specific EIIA component	153	153	1	311	311	311
group_6645	hypothetical protein	153	153	1	617	617	617
group_6646	hypothetical protein	153	153	1	302	302	302
rpmB	50S ribosomal protein L28	153	153	1	188	188	188
group_6648	hypothetical protein	153	153	1	185	185	185
nagA	N-acetylglucosamine-6-phosphate deacetylase	153	153	1	1181	1181	1181
glpK	Glycerol kinase	153	153	1	1496	1496	1496
msrC	Free methionine-R-sulfoxide reductase	153	153	1	464	464	464
yhfK	putative sugar epimerase YhfK	153	153	1	665	665	665
iucC_1	hypothetical protein	153	153	1	1754	1754	1754
mleN_2	Malate-2H(+)/Na(+)-lactate antiporter	153	153	1	1313	1313	1313
tpx	Thiol peroxidase	153	153	1	494	494	494
ylbJ	hypothetical protein	153	153	1	1313	1313	1313
phnE_1	Phosphate-import permease protein PhnE	153	153	1	800	800	800
group_6658	hypothetical protein	153	153	1	1295	1295	1295
gapA1	Glyceraldehyde-3-phosphate dehydrogenase 1	153	153	1	1010	1010	1010
pyrP	Uracil permease	153	153	1	1307	1307	1307
metK	S-adenosylmethionine synthase	153	153	1	1193	1193	1193
group_6662	Putative esterase	153	153	1	374	374	374
group_6663	PTS system EIIBC component	153	153	1	1454	1454	1454
group_6664	Isoleucine 2-epimerase	153	153	1	1337	1337	1337
ywtE_1	5-amino-6-(5-phospho-D-ribitylamino)uracil phosphatase YwtE	153	153	1	869	869	869
odh	Opine dehydrogenase	153	153	1	1082	1082	1082
rex	Redox-sensing transcriptional repressor Rex	153	153	1	635	635	635
ywlC	Threonylcarbamoyl-AMP synthase	153	153	1	1055	1058	1056
group_6669	hypothetical protein	153	153	1	473	473	473
rsbV	Anti-sigma-B factor antagonist	153	153	1	326	326	326
slyA	Transcriptional regulator SlyA	153	153	1	419	419	419
dgcM	hypothetical protein	153	153	1	1070	1070	1070
eno	Enolase	153	153	1	1295	1304	1303
umuC	Protein UmuC	153	153	1	1262	1262	1262
asnS	Asparagine--tRNA ligase	153	153	1	1292	1292	1292
group_6676	putative HTH-type transcriptional regulator	153	153	1	443	443	443
cysA	Sulfate/thiosulfate import ATP-binding protein CysA	153	153	1	605	605	605
yveA	Aspartate-proton symporter	153	153	1	1637	1637	1637
mobB	hypothetical protein	153	153	1	485	485	485
graR_2	Response regulator protein GraR	153	153	1	665	665	665
bcr_2	Bicyclomycin resistance protein	153	153	1	1217	1217	1217
yhaO	putative metallophosphoesterase YhaO	153	153	1	1196	1196	1196
iucA_2	hypothetical protein	153	153	1	1763	1763	1763
ydcP_2	hypothetical protein	153	153	1	1268	1268	1268
yfiY	putative siderophore-binding lipoprotein YfiY	153	153	1	992	992	992
pbuG	Guanine/hypoxanthine permease PbuG	153	153	1	1334	1334	1334
ydcP	putative protease YdcP	153	153	1	923	923	923
dhaM	PTS-dependent dihydroxyacetone kinase, phosphotransferase subunit DhaM	153	153	1	362	362	362
fabF	3-oxoacyl-[acyl-carrier-protein] synthase 2	153	153	1	1244	1244	1244
bsaA_2	Glutathione peroxidase BsaA	153	153	1	497	497	497
glcU_2	putative glucose uptake protein GlcU	153	153	1	863	863	863
gdpP	Cyclic-di-AMP phosphodiesterase GdpP	153	153	1	1967	1967	1967
aldA	Putative aldehyde dehydrogenase AldA	153	153	1	1487	1487	1487
icaC	putative poly-beta-1,6-N-acetyl-D-glucosamine export protein	153	153	1	1052	1052	1052
mgsR	Regulatory protein MgsR	153	153	1	356	356	356
rplGA	putative ribosomal protein YlxQ	153	153	1	317	317	317
mntB	Manganese transport system membrane protein MntB	153	153	1	836	836	836
rpsG	30S ribosomal protein S7	153	153	1	470	470	470
group_6699	hypothetical protein	153	153	1	650	650	650
nrnA	Bifunctional oligoribonuclease and PAP phosphatase NrnA	153	153	1	941	941	941
yusV	putative siderophore transport system ATP-binding protein YusV	153	153	1	761	761	761
mnhC1	Na(+)/H(+) antiporter subunit C1	153	153	1	341	341	341
stp	Serine/threonine phosphatase stp	153	153	1	743	743	743
group_6704	hypothetical protein	153	153	1	515	515	515
carA_1	Carbamoyl-phosphate synthase small chain	153	153	1	1100	1100	1100
yghA	putative oxidoreductase YghA	153	153	1	881	881	881
aaaT	hypothetical protein	153	153	1	506	506	506
rocD2_2	Ornithine aminotransferase 2	153	153	1	1184	1184	1184
moeA	Molybdopterin molybdenumtransferase	153	153	1	1259	1259	1259
mutY	Adenine DNA glycosylase	153	153	1	1037	1037	1037
lysS	Lysine--tRNA ligase	153	153	1	1487	1487	1487
group_6729	hypothetical protein	153	153	1	416	416	416
pth	Peptidyl-tRNA hydrolase	153	153	1	572	572	572
yycI	Two-component system WalR/WalK regulatory protein YycI	153	153	1	788	788	788
rplU	50S ribosomal protein L21	153	153	1	308	308	308
group_6733	hypothetical protein	153	153	1	782	782	782
yojF	putative protein YojF	153	153	1	362	362	362
treP_2	PTS system trehalose-specific EIIBC component	153	153	1	1442	1442	1442
accB_2	Biotin carboxyl carrier protein of acetyl-CoA carboxylase	153	153	1	464	464	464
group_6737	hypothetical protein	153	153	1	521	521	521
group_6738	Putative bifunctional exonuclease/endonuclease protein	153	153	1	551	551	551
group_6739	hypothetical protein	153	153	1	455	458	457
pdhA	Pyruvate dehydrogenase E1 component subunit alpha	153	153	1	1112	1112	1112
brnQ_1	Branched-chain amino acid transport system 2 carrier protein	153	153	1	1343	1343	1343
ilvE	putative branched-chain-amino-acid aminotransferase	153	153	1	1076	1076	1076
sglT	Sodium/glucose cotransporter	153	153	1	1532	1532	1532
glnQ	Glutamine transport ATP-binding protein GlnQ	153	153	1	773	773	773
atpF	ATP synthase subunit b	153	153	1	521	521	521
tdk	Thymidine kinase	153	153	1	599	599	599
mqo1	putative malate:quinone oxidoreductase 1	153	153	1	1478	1478	1478
group_6748	hypothetical protein	153	153	1	1316	1316	1316
lysA	Diaminopimelate decarboxylase	153	153	1	1265	1265	1265
yutD	hypothetical protein	153	153	1	383	383	383
capD	UDP-glucose 4-epimerase	153	153	1	1028	1031	1030
hdl IVa	(S)-2-haloacid dehalogenase 4A	153	153	1	719	719	719
murB	UDP-N-acetylenolpyruvoylglucosamine reductase	153	153	1	935	935	935
dtpT	Di-/tripeptide transporter	153	153	1	1505	1505	1505
group_6755	Glycine cleavage system H-like protein	153	153	1	332	332	332
valS	Valine--tRNA ligase	153	153	1	2630	2630	2630
tenA	Aminopyrimidine aminohydrolase	153	153	1	686	686	686
rplY	50S ribosomal protein L25	153	153	1	653	653	653
coaD	Phosphopantetheine adenylyltransferase	153	153	1	482	482	482
saeR	Response regulator SaeR	153	153	1	686	686	686
pheT_1	Phenylalanine--tRNA ligase beta subunit	153	153	1	2402	2402	2402
gbsA	Betaine aldehyde dehydrogenase	153	153	1	1490	1490	1490
azoR	FMN-dependent NADH-azoreductase	153	153	1	626	626	626
recQ_1	ATP-dependent DNA helicase RecQ	153	153	1	1379	1379	1379
group_6765	Protein	153	153	1	359	359	359
lytR_2	Sensory transduction protein LytR	153	153	1	740	740	740
qoxA	putative quinol oxidase subunit 2	153	153	1	1100	1100	1100
sdhB	hypothetical protein	153	153	1	680	680	680
nupG	Purine nucleoside transport protein NupG	153	153	1	1229	1229	1229
hldE	Bifunctional protein HldE	153	153	1	1118	1118	1118
liaR	Transcriptional regulatory protein LiaR	153	153	1	623	623	623
pdxS	Pyridoxal 5'-phosphate synthase subunit PdxS	153	153	1	887	887	887
nhaK_1	Sodium, potassium, lithium and rubidium/H(+) antiporter	153	153	1	2042	2042	2042
ung	Uracil-DNA glycosylase	153	153	1	656	656	656
gmuF	putative mannose-6-phosphate isomerase GmuF	153	153	1	938	938	938
kynB	hypothetical protein	153	153	1	752	752	752
rnj2	Ribonuclease J 2	153	153	1	1673	1673	1673
apt	Adenine phosphoribosyltransferase	153	153	1	518	518	518
fabH	3-oxoacyl-[acyl-carrier-protein] synthase 3	153	153	1	941	941	941
tcaR	HTH-type transcriptional regulator TcaR	153	153	1	455	455	455
yfiZ_1	putative siderophore transport system permease protein YfiZ	153	153	1	995	995	995
ispE	4-diphosphocytidyl-2-C-methyl-D-erythritol kinase	153	153	1	848	848	848
group_6783	3-hexulose-6-phosphate synthase	153	153	1	632	632	632
proS	Proline--tRNA ligase	153	153	1	1703	1703	1703
pstA	Phosphate transport system permease protein PstA	153	153	1	917	923	917
dacA	hypothetical protein	153	153	1	1295	1295	1295
phoP	Alkaline phosphatase synthesis transcriptional regulatory protein PhoP	153	153	1	701	701	701
group_6788	hypothetical protein	153	153	1	494	494	494
moaE	Molybdopterin synthase catalytic subunit	153	153	1	446	446	446
group_6790	D-arabitol-phosphate dehydrogenase	153	153	1	1043	1043	1043
nupC_1	Nucleoside permease NupC	153	153	1	1214	1214	1214
deoD_2	Purine nucleoside phosphorylase DeoD-type	153	153	1	710	710	710
era	GTPase Era	153	153	1	899	899	899
fabG	3-oxoacyl-[acyl-carrier-protein] reductase FabG	153	153	1	734	734	734
gluD	NAD-specific glutamate dehydrogenase	153	153	1	1244	1244	1244
lyrA	Lysostaphin resistance protein A	153	153	1	1253	1262	1256
femB	Aminoacyltransferase FemB	153	153	1	1259	1259	1259
fbiB	hypothetical protein	153	153	1	539	539	539
pheT_2	Phenylalanine--tRNA ligase beta subunit	153	153	1	596	596	596
sceD	putative transglycosylase SceD	153	153	1	692	692	692
mcsB	Protein-arginine kinase	153	153	1	1007	1007	1007
glpQ_2	hypothetical protein	153	153	1	1763	1763	1763
group_6803	putative HTH-type transcriptional regulator	153	153	1	455	455	455
miaB	tRNA-2-methylthio-N(6)-dimethylallyladenosine synthase	153	153	1	1544	1544	1544
opuCB	Carnitine transport permease protein OpuCB	153	153	1	635	635	635
treP_1	PTS system trehalose-specific EIIBC component	153	153	1	1427	1427	1427
graR_1	Response regulator protein GraR	153	153	1	674	674	674
arcD	Arginine/ornithine antiporter	153	153	1	1430	1430	1430
phoU	Phosphate-specific transport system accessory protein PhoU	153	153	1	641	641	641
tet(38)	tetracycline efflux MFS transporter Tet(38)	153	153	1	1355	1355	1355
modB	Molybdenum transport system permease protein ModB	153	153	1	671	671	671
group_6812	hypothetical protein	153	153	1	803	803	803
group_6813	hypothetical protein	153	153	1	1055	1055	1055
yjjP	Inner membrane protein YjjP	153	153	1	761	761	761
gltT	Proton/sodium-glutamate symport protein	153	153	1	1277	1277	1277
glnA	Glutamine synthetase	153	153	1	1340	1340	1340
slmA	Nucleoid occlusion factor SlmA	153	153	1	590	590	590
moaC	Cyclic pyranopterin monophosphate synthase	153	153	1	494	494	494
csd	putative cysteine desulfurase	153	153	1	1241	1241	1241
oppD_4	Oligopeptide transport ATP-binding protein OppD	153	153	1	815	815	815
ecsA	ABC-type transporter ATP-binding protein EcsA	153	153	1	740	740	740
thrC	Threonine synthase	153	153	1	1061	1061	1061
group_6823	Putative phosphoesterase	153	153	1	509	509	509
cpnA	Cyclopentanol dehydrogenase	153	153	1	704	704	704
group_6825	Glutathione transport system permease protein GsiD	153	153	1	866	866	866
fatC	Ferric-anguibactin transport system permease protein FatC	153	153	1	956	956	956
group_6827	NAD-dependent malic enzyme	153	153	1	1229	1229	1229
group_6828	hypothetical protein	153	153	1	854	854	854
rpsI	30S ribosomal protein S9	153	153	1	398	398	398
gltS	Sodium/glutamate symporter	153	153	1	1208	1208	1208
leuS	Leucine--tRNA ligase	153	153	1	2417	2417	2417
pdhC_2	Dihydrolipoyllysine-residue acetyltransferase component of pyruvate dehydrogenase complex	153	153	1	1292	1292	1292
coaW	Type II pantothenate kinase	153	153	1	803	803	803
group_6834	hypothetical protein	153	153	1	410	410	410
cysS	Cysteine--tRNA ligase	153	153	1	1400	1400	1400
ssuC	Putative aliphatic sulfonates transport permease protein SsuC	153	153	1	761	761	761
tarI	Ribitol-5-phosphate cytidylyltransferase 1	153	153	1	716	716	716
wbjC	UDP-2-acetamido-2,6-beta-L-arabino-hexul-4-ose reductase	153	153	1	1112	1112	1112
ruvA	Holliday junction ATP-dependent DNA helicase RuvA	153	153	1	602	602	602
kapB	Kinase-associated lipoprotein B	153	153	1	383	383	383
pfkA	ATP-dependent 6-phosphofructokinase	153	153	1	968	968	968
nanA	N-acetylneuraminate lyase	153	153	1	881	881	881
ftsY	Signal recognition particle receptor FtsY	153	153	1	1250	1250	1250
group_6844	hypothetical protein	153	153	1	470	470	470
secY_2	Protein translocase subunit SecY	153	153	1	1292	1292	1292
group_6846	hypothetical protein	153	153	1	314	314	314
iolE	hypothetical protein	153	153	1	968	968	968
glcT	GlcA/glcB genes antiterminator	153	153	1	851	851	851
crcB_2	Putative fluoride ion transporter CrcB	153	153	1	353	353	353
group_6850	hypothetical protein	153	153	1	362	362	362
group_6851	hypothetical protein	153	153	1	1043	1043	1043
group_6852	hypothetical protein	153	153	1	341	341	341
upp	Uracil phosphoribosyltransferase	153	153	1	629	629	629
pyrD	Dihydroorotate dehydrogenase (quinone)	153	153	1	1064	1064	1064
group_6855	hypothetical protein	153	153	1	506	506	506
ysdC_1	Putative aminopeptidase YsdC	153	153	1	1031	1031	1031
sdcS	Sodium-dependent dicarboxylate transporter SdcS	153	153	1	1562	1562	1562
gltB_2	hypothetical protein	153	153	1	1577	1577	1577
mnmE	tRNA modification GTPase MnmE	153	153	1	1379	1379	1379
group_6860	hypothetical protein	153	153	1	929	929	929
ftsH	ATP-dependent zinc metalloprotease FtsH	153	153	1	2090	2093	2092
ywqE_2	Tyrosine-protein phosphatase YwqE	153	153	1	767	767	767
recA	Protein RecA	153	153	1	1043	1043	1043
fur	Ferric uptake regulation protein	153	153	1	449	449	449
hrtA_2	Putative hemin import ATP-binding protein HrtA	153	153	1	665	665	665
atpH	ATP synthase subunit delta	153	153	1	539	539	539
ftnA	Bacterial non-heme ferritin	153	153	1	500	500	500
group_6876	hypothetical protein	153	153	1	458	458	458
panD	Aspartate 1-decarboxylase	153	153	1	383	383	383
saeS	Histidine protein kinase SaeS	153	153	1	1055	1055	1055
lacG	6-phospho-beta-galactosidase	153	153	1	1412	1412	1412
queC	7-cyano-7-deazaguanine synthase	153	153	1	668	668	668
group_6881	Soluble hydrogenase 42 kDa subunit	153	153	1	1160	1160	1160
lacA	Galactose-6-phosphate isomerase subunit LacA	153	153	1	428	428	428
bioB	Biotin synthase	153	153	1	989	989	989
ackA	Acetate kinase	153	153	1	1202	1202	1202
folE2	GTP cyclohydrolase FolE2	153	153	1	878	878	878
uhpT	Hexose-6-phosphate:phosphate antiporter	153	153	1	1379	1379	1379
ssbA_1	Single-stranded DNA-binding protein A	153	153	1	503	503	503
sodM	Superoxide dismutase [Mn/Fe] 2	153	153	1	599	599	599
yhdG	putative amino acid permease YhdG	153	153	1	1448	1448	1448
ureG	Urease accessory protein UreG	153	153	1	614	614	614
group_6891	hypothetical protein	153	153	1	413	413	413
group_6892	DegV domain-containing protein	153	153	1	839	839	839
yfbR	5'-deoxynucleotidase YfbR	153	153	1	650	650	650
nusA	Transcription termination/antitermination protein NusA	153	153	1	1175	1175	1175
ldh2	L-lactate dehydrogenase 2	153	153	1	959	959	959
yqfL	Putative pyruvate, phosphate dikinase regulatory protein	153	153	1	818	818	818
yitU	5-amino-6-(5-phospho-D-ribitylamino)uracil phosphatase YitU	153	153	1	824	824	824
lytM	Glycyl-glycine endopeptidase LytM	153	153	1	962	962	962
atl_3	Bifunctional autolysin	153	153	1	776	776	776
salA	Iron-sulfur cluster carrier protein	153	153	1	1064	1064	1064
deoD_1	Purine nucleoside phosphorylase DeoD-type	153	153	1	707	707	707
hslV	ATP-dependent protease subunit HslV	153	153	1	545	545	545
vraS	Sensor protein VraS	153	153	1	1043	1043	1043
group_6904	hypothetical protein	153	153	1	473	473	473
pucK	Uric acid permease PucK	153	153	1	1268	1268	1268
rsmH_1	Ribosomal RNA small subunit methyltransferase H	153	153	1	935	935	935
ureF	Urease accessory protein UreF	153	153	1	689	689	689
arcC1	Carbamate kinase 1	153	153	1	932	932	932
comGA	ComG operon protein 1	153	153	1	974	974	974
galK	Galactokinase	153	153	1	920	920	920
ypdA	Sensor histidine kinase YpdA	153	153	1	1754	1754	1754
metXA	Homoserine O-acetyltransferase	153	153	1	968	968	968
yfiZ_2	putative siderophore transport system permease protein YfiZ	153	153	1	1031	1031	1031
group_6914	hypothetical protein	153	153	1	389	389	389
tarJ	Ribulose-5-phosphate reductase 1	153	153	1	1025	1025	1025
queA	S-adenosylmethionine:tRNA ribosyltransferase-isomerase	153	153	1	1025	1025	1025
bshB2	putative N-acetyl-alpha-D-glucosaminyl L-malate deacetylase 2	153	153	1	665	665	665
yjlD	NADH dehydrogenase-like protein YjlD	153	153	1	1064	1064	1064
group_6919	hypothetical protein	153	153	1	617	623	622
purF	Amidophosphoribosyltransferase	153	153	1	1484	1484	1484
panC	Pantothenate synthetase	153	153	1	851	851	851
azoB_1	hypothetical protein	153	153	1	638	638	638
pta	Phosphate acetyltransferase	153	153	1	986	986	986
group_6924	hypothetical protein	153	153	1	806	809	806
group_6925	hypothetical protein	153	153	1	686	686	686
mtaB	Threonylcarbamoyladenosine tRNA methylthiotransferase MtaB	153	153	1	1346	1346	1346
moaB	Molybdenum cofactor biosynthesis protein B	153	153	1	506	506	506
purQ	Phosphoribosylformylglycinamidine synthase subunit PurQ	153	153	1	671	671	671
lctP_2	L-lactate permease	153	153	1	1598	1598	1598
group_6930	hypothetical protein	153	153	1	434	434	434
recO	DNA repair protein RecO	153	153	1	746	746	746
ppaC	putative manganese-dependent inorganic pyrophosphatase	153	153	1	929	929	929
bmrA	Multidrug resistance ABC transporter ATP-binding/permease protein BmrA	153	153	1	1727	1727	1727
rpiA	Ribose-5-phosphate isomerase A	153	153	1	686	686	686
atpA	ATP synthase subunit alpha	153	153	1	1496	1508	1507
group_6944	Putative multidrug export ATP-binding/permease protein	153	153	1	1736	1736	1736
narX	Nitrate reductase-like protein NarX	153	153	1	677	677	677
patA_1	Putative N-acetyl-LL-diaminopimelate aminotransferase	153	153	1	1154	1154	1154
deoB	Phosphopentomutase	153	153	1	1178	1178	1178
arcB_1	Delta(1)-pyrroline-2-carboxylate reductase	153	153	1	1010	1010	1010
walK	Sensor protein kinase WalK	153	153	1	1826	1826	1826
group_6950	Ferredoxin--NADP reductase	153	153	1	1034	1034	1034
group_6951	hypothetical protein	153	153	1	1295	1295	1295
rsgA	Small ribosomal subunit biogenesis GTPase RsgA	153	153	1	875	875	875
sufT	Fe-S protein maturation auxiliary factor SufT	153	153	1	308	308	308
yciC_2	Putative metal chaperone YciC	153	153	1	1202	1202	1202
opuCD	Glycine betaine/carnitine/choline transport system permease protein OpuCD	153	153	1	695	698	695
group_6956	hypothetical protein	153	153	1	437	437	437
yaaQ	putative protein YaaQ	153	153	1	329	329	329
mnaA_1	UDP-N-acetylglucosamine 2-epimerase	153	153	1	1145	1145	1145
fruA_2	PTS system fructose-specific EIIABC component	153	153	1	467	467	467
group_6960	hypothetical protein	153	153	1	434	434	434
nadK	NAD kinase	153	153	1	809	809	809
thrS	Threonine--tRNA ligase	153	153	1	1937	1937	1937
lacR	Lactose phosphotransferase system repressor	153	153	1	755	755	755
iscS_1	Cysteine desulfurase IscS	153	153	1	1142	1142	1142
menB	1,4-dihydroxy-2-naphthoyl-CoA synthase	153	153	1	821	821	821
fatD	Ferric-anguibactin transport system permease protein FatD	153	153	1	971	971	971
iolG	Inositol 2-dehydrogenase/D-chiro-inositol 3-dehydrogenase	153	153	1	1040	1040	1040
ygaZ	hypothetical protein	153	153	1	695	695	695
lrgB	Antiholin-like protein LrgB	153	153	1	701	701	701
mnhG1	Na(+)/H(+) antiporter subunit G1	153	153	1	356	356	356
group_6971	hypothetical protein	153	153	1	1079	1079	1079
aes	Acetyl esterase	153	153	1	1043	1043	1043
mutM	Formamidopyrimidine-DNA glycosylase	153	153	1	872	872	872
glpT	Glycerol-3-phosphate transporter	153	153	1	1358	1358	1358
qoxC	Quinol oxidase subunit 3	153	153	1	605	605	605
hisS	Histidine--tRNA ligase	153	153	1	1262	1262	1262
group_6977	putative metallo-hydrolase	153	153	1	623	623	623
group_6978	hypothetical protein	153	153	1	473	473	473
rnr	Ribonuclease R	153	153	1	2372	2372	2372
group_6980	hypothetical protein	153	153	1	1349	1349	1349
group_6981	putative transcriptional regulatory protein	153	153	1	716	716	716
hemC	Porphobilinogen deaminase	153	153	1	926	926	926
ldh1	L-lactate dehydrogenase 1	153	153	1	953	953	953
dnaA	Chromosomal replication initiator protein DnaA	153	153	1	1361	1361	1361
gpmI	2,3-bisphosphoglycerate-independent phosphoglycerate mutase	153	153	1	1517	1517	1517
spoVG	Putative septation protein SpoVG	153	153	1	302	302	302
gcvH	Glycine cleavage system H protein	153	153	1	380	380	380
murA2	UDP-N-acetylglucosamine 1-carboxyvinyltransferase 2	153	153	1	1259	1259	1259
group_6989	hypothetical protein	153	153	1	1307	1307	1307
rarD	Protein RarD	153	153	1	908	908	908
pyrE	Orotate phosphoribosyltransferase	153	153	1	611	611	611
ahpF	Alkyl hydroperoxide reductase subunit F	153	153	1	1523	1523	1523
group_6993	hypothetical protein	153	153	1	359	359	359
aroA_1	3-phosphoshikimate 1-carboxyvinyltransferase	153	153	1	1298	1298	1298
sapF	Putrescine export system ATP-binding protein SapF	153	153	1	749	755	749
nixA	High-affinity nickel-transport protein NixA	153	153	1	1016	1016	1016
folB	Dihydroneopterin aldolase	153	153	1	365	365	365
bsaA_1	Glutathione peroxidase BsaA	153	153	1	476	476	476
phnE_2	Phosphate-import permease protein PhnE	153	153	1	815	815	815
group_7000	hypothetical protein	153	153	1	332	332	332
group_7001	hypothetical protein	153	153	1	359	359	359
yugI	General stress protein 13	153	153	1	377	377	377
group_7003	hypothetical protein	153	153	1	908	908	908
ureE	Urease accessory protein UreE	153	153	1	452	452	452
group_7005	putative protein	153	153	1	1646	1646	1646
queE	7-carboxy-7-deazaguanine synthase	153	153	1	713	713	713
yodB	HTH-type transcriptional regulator YodB	153	153	1	335	338	336
srrB	Sensor protein SrrB	153	153	1	1751	1751	1751
isaA	putative transglycosylase IsaA	153	153	1	701	701	701
hisB	Imidazoleglycerol-phosphate dehydratase	153	153	1	578	578	578
mhqR	HTH-type transcriptional regulator MhqR	153	153	1	434	434	434
group_7012	Phosphorylated carbohydrates phosphatase	153	153	1	635	635	635
group_7013	hypothetical protein	153	153	1	1199	1199	1199
ytpP	Thioredoxin-like protein YtpP	153	153	1	311	311	311
rpsA	30S ribosomal protein S1	153	153	1	1175	1175	1175
yutF	Acid sugar phosphatase	153	153	1	779	779	779
nrdG	hypothetical protein	153	153	1	536	536	536
radA	DNA repair protein RadA	153	153	1	1364	1364	1364
tcaA	Membrane-associated protein TcaA	153	153	1	1382	1382	1382
mtlF	Mannitol-specific phosphotransferase enzyme IIA component	153	153	1	434	434	434
rpoA	DNA-directed RNA polymerase subunit alpha	153	153	1	944	944	944
cdd	Cytidine deaminase	153	153	1	404	404	404
yfiC	tRNA1(Val) (adenine(37)-N6)-methyltransferase	153	153	1	725	725	725
arcB_2	Ornithine carbamoyltransferase, catabolic	153	153	1	1010	1010	1010
lepA	Elongation factor 4	153	153	1	1823	1823	1823
ftsL	Cell division protein FtsL	153	153	1	401	401	401
smpB	SsrA-binding protein	153	153	1	464	464	464
ctaB2	Protoheme IX farnesyltransferase 2	153	153	1	911	911	911
rplQ	50S ribosomal protein L17	153	153	1	368	368	368
ywqD_2	Tyrosine-protein kinase YwqD	153	153	1	692	692	692
uppP	Undecaprenyl-diphosphatase	153	153	1	875	875	875
cidB	Holin-like protein CidB	153	153	1	689	695	694
yxeP_1	putative hydrolase YxeP	153	153	1	1151	1151	1151
gnd	6-phosphogluconate dehydrogenase, decarboxylating	153	153	1	1406	1406	1406
hemL1	Glutamate-1-semialdehyde 2,1-aminomutase 1	153	153	1	1286	1286	1286
pepF1_2	Oligoendopeptidase F, plasmid	153	153	1	1808	1808	1808
group_7037	putative protein	153	153	1	968	968	968
panB	3-methyl-2-oxobutanoate hydroxymethyltransferase	153	153	1	818	818	818
odhA	2-oxoglutarate dehydrogenase E1 component	153	153	1	2795	2798	2797
nirQ	Denitrification regulatory protein NirQ	153	153	1	791	791	791
mtnN	5'-methylthioadenosine/S-adenosylhomocysteine nucleosidase	153	153	1	686	686	686
rodA	Peptidoglycan glycosyltransferase RodA	153	153	1	1202	1202	1202
prfB	Peptide chain release factor 2	153	153	1	992	992	992
group_7044	hypothetical protein	153	153	1	764	764	764
recR	Recombination protein RecR	153	153	1	596	596	596
sdhC	Succinate dehydrogenase cytochrome b558 subunit	153	153	1	614	614	614
pbuE_2	Purine efflux pump PbuE	153	153	1	1187	1187	1187
cycA_3	D-serine/D-alanine/glycine transporter	153	153	1	1409	1409	1409
ybbH_1	putative HTH-type transcriptional regulator YbbH	153	153	1	800	800	800
fpgS	Folylpolyglutamate synthase	153	153	1	1271	1271	1271
fabZ	3-hydroxyacyl-[acyl-carrier-protein] dehydratase FabZ	153	153	1	440	440	440
sufC	Vegetative protein 296	153	153	1	761	761	761
mrpF	Na(+)/H(+) antiporter subunit F	153	153	1	302	302	302
tarI'	Ribitol-5-phosphate cytidylyltransferase 2	153	153	1	716	716	716
ald2	Alanine dehydrogenase 2	153	153	1	1118	1118	1118
potB	Spermidine/putrescine transport system permease protein PotB	153	153	1	797	797	797
argR_1	Arginine repressor	153	153	1	452	452	452
group_7058	hypothetical protein	153	153	1	698	698	698
argB	Acetylglutamate kinase	153	153	1	761	761	761
btuD_4	Vitamin B12 import ATP-binding protein BtuD	153	153	1	899	899	899
kdpE	KDP operon transcriptional regulatory protein KdpE	153	153	1	695	695	695
arcR	HTH-type transcriptional regulator ArcR	153	153	1	704	704	704
group_7078	hypothetical protein	153	153	1	467	467	467
mdtG_2	Multidrug resistance protein MdtG	153	153	1	1205	1205	1205
ribH	6,7-dimethyl-8-ribityllumazine synthase	153	153	1	461	461	461
nrdI	Protein NrdI	153	153	1	398	398	398
pdhB	Pyruvate dehydrogenase E1 component subunit beta	153	153	1	977	977	977
dinB	DNA polymerase IV	153	153	1	1070	1070	1070
efp	Elongation factor P	153	153	1	557	557	557
betA	Oxygen-dependent choline dehydrogenase	153	153	1	1709	1709	1709
sbnA	putative siderophore biosynthesis protein SbnA	153	153	1	980	980	980
group_7087	hypothetical protein	153	153	1	533	533	533
msrR	Regulatory protein MsrR	153	153	1	983	983	983
group_7089	hypothetical protein	153	153	1	314	314	314
group_7090	hypothetical protein	153	153	1	506	506	506
ipdC	Indole-3-pyruvate decarboxylase	153	153	1	1640	1640	1640
fecD	Fe(3+) dicitrate transport system permease protein FecD	153	153	1	968	968	968
rimI	Ribosomal-protein-alanine acetyltransferase	153	153	1	464	464	464
dltA_1	D-alanine--D-alanyl carrier protein ligase	153	153	1	1457	1457	1457
tagU	Polyisoprenyl-teichoic acid--peptidoglycan teichoic acid transferase TagU	153	153	1	947	947	947
group_7096	hypothetical protein	153	153	1	437	437	437
plsC	1-acyl-sn-glycerol-3-phosphate acyltransferase	153	153	1	617	617	617
group_7098	hypothetical protein	153	153	1	326	326	326
ydjM	hypothetical protein	153	153	1	515	518	516
ythA	Putative cytochrome bd menaquinol oxidase subunit I	153	153	1	1361	1361	1361
alsS	Acetolactate synthase	153	153	1	1664	1664	1664
mepA	Multidrug export protein MepA	153	153	1	1355	1355	1355
lctP_1	L-lactate permease	153	153	1	1592	1592	1592
rplE	50S ribosomal protein L5	153	153	1	539	539	539
manA	Mannose-6-phosphate isomerase ManA	153	153	1	938	938	938
group_7106	hypothetical protein	153	153	1	287	287	287
ptsG_1	PTS system glucose-specific EIICBA component	153	153	1	791	791	791
group_7108	hypothetical protein	153	153	1	203	203	203
folK	2-amino-4-hydroxy-6-hydroxymethyldihydropteridine pyrophosphokinase	153	153	1	479	479	479
tcyB	L-cystine transport system permease protein TcyB	153	153	1	719	728	727
group_7111	hypothetical protein	153	153	1	413	413	413
group_7112	hypothetical protein	153	153	1	518	518	518
hisC_2	Histidinol-phosphate aminotransferase	153	153	1	992	992	992
ybhF_1	putative multidrug ABC transporter ATP-binding protein YbhF	153	153	1	659	659	659
yycJ	Putative metallo-hydrolase YycJ	153	153	1	791	800	797
hel	Lipoprotein E	153	153	1	890	890	890
hssS	Heme sensor protein HssS	153	153	1	1373	1373	1373
rpsF	30S ribosomal protein S6	153	153	1	296	296	296
yvgN	Glyoxal reductase	153	153	1	833	833	833
trmB	tRNA (guanine-N(7)-)-methyltransferase	153	153	1	644	647	644
cycA_2	D-serine/D-alanine/glycine transporter	153	153	1	1361	1364	1363
group_7122	hypothetical protein	153	153	1	251	251	251
group_7123	putative protein	153	153	1	1028	1028	1028
folP	Dihydropteroate synthase	153	153	1	803	803	803
rpsS	30S ribosomal protein S19	153	153	1	278	278	278
crr	PTS system glucose-specific EIIA component	153	153	1	500	500	500
ytkD	Putative 8-oxo-dGTP diphosphatase YtkD	153	153	1	479	479	479
esxA	ESAT-6 secretion system extracellular protein A	153	153	1	293	293	293
rocA	1-pyrroline-5-carboxylate dehydrogenase	153	153	1	1544	1544	1544
rsmH_2	Ribosomal RNA small subunit methyltransferase H	153	153	1	563	563	563
group_7131	putative protein	153	153	1	296	296	296
pdxK	Pyridoxine kinase	153	153	1	830	830	830
group_7133	hypothetical protein	153	153	1	887	887	887
spoVB	hypothetical protein	153	153	1	1526	1526	1526
group_7135	hypothetical protein	153	153	1	476	476	476
group_7136	hypothetical protein	153	153	1	602	602	602
pepT_1	Peptidase T	153	153	1	1133	1133	1133
group_7138	hypothetical protein	153	153	1	818	818	818
ybeY	Endoribonuclease YbeY	153	153	1	467	467	467
tatA	Sec-independent protein translocase protein TatA	153	153	1	218	218	218
ktrB_2	Ktr system potassium uptake protein B	153	153	1	1289	1307	1306
group_7142	hypothetical protein	153	153	1	827	827	827
yhfP	Putative quinone oxidoreductase YhfP	153	153	1	1004	1004	1004
bglK	Beta-glucoside kinase	153	153	1	860	860	860
rho	Transcription termination factor Rho	153	153	1	1316	1331	1316
catE_1	Catechol-2,3-dioxygenase	153	153	1	797	797	797
rplO	50S ribosomal protein L15	153	153	1	440	440	440
suhB_1	Inositol-1-monophosphatase	153	153	1	827	827	827
malR	HTH-type transcriptional regulator MalR	153	153	1	1019	1019	1019
prmA	Ribosomal protein L11 methyltransferase	153	153	1	938	938	938
hit	Protein hit	153	153	1	422	422	422
rluD_1	Ribosomal large subunit pseudouridine synthase D	153	153	1	917	926	917
dapB	4-hydroxy-tetrahydrodipicolinate reductase	153	153	1	722	722	722
yjdJ	putative protein YjdJ	153	153	1	284	284	284
setC	Sugar efflux transporter C	153	153	1	1196	1214	1202
group_7156	hypothetical protein	153	153	1	1064	1064	1064
norB_2	Quinolone resistance protein NorB	153	153	1	1376	1376	1376
pspB	Putative phosphoserine phosphatase 2	153	153	1	581	581	581
group_7159	hypothetical protein	153	153	1	557	557	557
wecC	UDP-N-acetyl-D-mannosamine dehydrogenase	153	153	1	1256	1271	1270
group_7161	hypothetical protein	153	153	1	230	230	230
luxS	S-ribosylhomocysteine lyase	153	153	1	470	470	470
group_7163	hypothetical protein	153	153	1	224	224	224
secY_1	Protein translocase subunit SecY	153	153	1	1211	1211	1211
mggB_2	hypothetical protein	153	153	1	1319	1319	1319
ycjY_1	putative protein YcjY	153	153	1	926	926	926
group_7167	hypothetical protein	153	153	1	482	482	482
yvdD	LOG family protein YvdD	153	153	1	566	566	566
group_7169	hypothetical protein	153	153	1	584	584	584
yeeD	Putative sulfur carrier protein YeeD	153	153	1	224	224	224
queG	Epoxyqueuosine reductase	153	153	1	1130	1130	1130
coaE	Dephospho-CoA kinase	153	153	1	620	620	620
hfq	RNA-binding protein Hfq	153	153	1	233	233	233
ythB	Putative cytochrome bd menaquinol oxidase subunit II	153	153	1	1019	1019	1019
mrpB	Na(+)/H(+) antiporter subunit B	153	153	1	425	425	425
group_7176	Acid shock protein	153	153	1	422	422	422
lspA	Lipoprotein signal peptidase	153	153	1	491	491	491
group_7178	hypothetical protein	153	153	1	710	710	710
dltC	D-alanyl carrier protein	153	153	1	236	236	236
group_7180	hypothetical protein	153	153	1	488	488	488
group_7181	hypothetical protein	153	153	1	431	437	431
ydjZ	TVP38/TMEM64 family inner membrane protein YdjZ	153	153	1	575	575	575
group_7183	hypothetical protein	153	153	1	428	428	428
rbsD	D-ribose pyranase	153	153	1	404	404	404
group_7185	putative peptidase	153	153	1	1055	1055	1055
ptpA	Low molecular weight protein-tyrosine-phosphatase PtpA	153	153	1	464	464	464
metQ_2	putative D-methionine-binding lipoprotein MetQ	153	153	1	842	842	842
rpsO	30S ribosomal protein S15	153	153	1	269	269	269
hslO	33 kDa chaperonin	153	153	1	881	881	881
group_7190	hypothetical protein	153	153	1	236	236	236
ricR	hypothetical protein	153	153	1	293	293	293
rplGB	Ribosome-associated protein L7Ae-like protein	153	153	1	254	254	254
bioW	6-carboxyhexanoate--CoA ligase	153	153	1	686	686	686
ydeN	Putative hydrolase YdeN	153	153	1	554	554	554
group_7195	hypothetical protein	153	153	1	221	221	221
acpP	Acyl carrier protein	153	153	1	233	233	233
group_7197	hypothetical protein	153	153	1	674	674	674
ddl	D-alanine--D-alanine ligase	153	153	1	1055	1070	1069
queH	Epoxyqueuosine reductase QueH	153	153	1	722	722	722
nudF	ADP-ribose pyrophosphatase	153	153	1	542	542	542
ilvB	Acetolactate synthase large subunit	153	153	1	1769	1769	1769
group_7202	hypothetical protein	153	153	1	290	290	290
cdr	Coenzyme A disulfide reductase	153	153	1	1316	1316	1316
group_7204	hypothetical protein	153	153	1	281	281	281
group_7205	hypothetical protein	153	153	1	512	512	512
aldC_2	Alpha-acetolactate decarboxylase	153	153	1	704	704	704
rsmD	Ribosomal RNA small subunit methyltransferase D	153	153	1	542	542	542
nfuA	Fe/S biogenesis protein NfuA	153	153	1	242	242	242
steT	Serine/threonine exchanger SteT	153	153	1	1322	1328	1327
auaG	Aurachin C monooxygenase/isomerase	153	153	1	1124	1124	1124
rpmE2	50S ribosomal protein L31 type B	153	153	1	254	254	254
abgB	p-aminobenzoyl-glutamate hydrolase subunit B	153	153	1	1184	1184	1184
qoxD	Quinol oxidase subunit 4	153	153	1	290	290	290
tilS	tRNA(Ile)-lysidine synthase	153	153	1	1295	1295	1295
trpB	Tryptophan synthase beta chain	153	153	1	1214	1214	1214
emrY	putative multidrug resistance protein EmrY	153	153	1	1445	1445	1445
map_1	Protein map	153	153	1	425	425	425
group_7218	hypothetical protein	153	153	1	479	479	479
group_7219	hypothetical protein	153	153	1	842	842	842
group_7220	hypothetical protein	153	153	1	530	530	530
group_7221	hypothetical protein	153	153	1	431	437	431
hisG	ATP phosphoribosyltransferase	153	153	1	614	614	614
group_7223	hypothetical protein	153	153	1	572	572	572
group_7224	hypothetical protein	153	153	1	218	218	218
gpmA_2	2,3-bisphosphoglycerate-dependent phosphoglycerate mutase	153	153	1	677	686	685
ytmI	putative N-acetyltransferase YtmI	153	153	1	536	536	536
group_7227	hypothetical protein	153	153	1	698	698	698
queF	NADPH-dependent 7-cyano-7-deazaguanine reductase	153	153	1	494	500	499
nagB_2	Glucosamine-6-phosphate deaminase	153	153	1	758	758	758
lipA_1	Lipoyl synthase	153	153	1	917	926	917
hemE	Uroporphyrinogen decarboxylase	153	153	1	1037	1037	1037
mshD	hypothetical protein	153	153	1	476	476	476
group_7233	Ferredoxin	153	153	1	248	248	248
opuCC	Carnitine transport binding protein OpuCC	153	153	1	938	938	938
group_7235	hypothetical protein	153	153	1	605	614	613
yecD	Isochorismatase family protein YecD	153	153	1	557	557	557
purK_1	N5-carboxyaminoimidazole ribonucleotide synthase	153	153	1	1124	1124	1124
tag	DNA-3-methyladenine glycosylase 1	153	153	1	560	560	560
tpiA	Triosephosphate isomerase	153	153	1	761	761	761
argR_2	Arginine repressor	153	153	1	449	449	449
spsB_1	Signal peptidase IB	153	153	1	524	524	524
catE_2	Catechol-2,3-dioxygenase	153	153	1	806	806	806
mecA	Adapter protein MecA 1	153	153	1	719	719	719
group_7244	putative epimerase/dehydratase	153	153	1	953	965	964
group_7245	hypothetical protein	153	153	1	971	971	971
hutU	Urocanate hydratase	153	153	1	1634	1661	1660
glxK	Glycerate 3-kinase	153	153	1	1142	1160	1142
group_7248	hypothetical protein	153	153	1	473	473	473
yabA	Initiation-control protein YabA	153	153	1	347	347	347
ywtE_2	5-amino-6-(5-phospho-D-ribitylamino)uracil phosphatase YwtE	153	153	1	854	857	856
group_7251	hypothetical protein	153	153	1	455	455	455
group_7252	hypothetical protein	153	153	1	521	521	521
yxeI	putative protein YxeI	153	153	1	992	992	992
frmB	hypothetical protein	153	153	1	761	761	761
mtlR	hypothetical protein	153	153	1	2117	2120	2119
group_7256	putative protein	153	153	1	374	374	374
pyrC	Dihydroorotase	153	153	1	1274	1298	1274
cocE	Cocaine esterase	153	153	1	1682	1682	1682
group_7259	dITP/XTP pyrophosphatase	153	153	1	587	587	587
glcR	HTH-type transcriptional repressor GlcR	153	153	1	761	764	763
wbpI	UDP-2,3-diacetamido-2,3-dideoxy-D-glucuronate 2-epimerase	153	153	1	1124	1124	1124
glcU_1	putative glucose uptake protein GlcU	153	153	1	881	881	881
group_7263	hypothetical protein	153	153	1	1223	1223	1223
mhqA_2	Putative ring-cleaving dioxygenase MhqA	153	153	1	926	926	926
group_7265	hypothetical protein	153	153	1	152	152	152
group_7266	hypothetical protein	153	153	1	329	329	329
thrB_2	hypothetical protein	153	153	1	983	983	983
group_7268	NAD(P)H-dependent FAD/FMN reductase	153	153	1	566	569	566
group_7269	GTP cyclohydrolase 1 type 2	153	153	1	1100	1100	1100
yydK	putative HTH-type transcriptional regulator YydK	153	153	1	704	704	704
spxA	Regulatory protein Spx	153	153	1	395	395	395
group_7272	hypothetical protein	153	153	1	344	344	344
nanE	Putative N-acetylmannosamine-6-phosphate 2-epimerase	153	153	1	671	671	671
ddpD	Oligopeptide transport ATP-binding protein OppD	153	153	1	773	773	773
gsiD_2	hypothetical protein	153	153	1	1163	1163	1163
nudC	hypothetical protein	153	153	1	395	398	397
group_7277	putative oxidoreductase	153	153	1	1199	1199	1199
gntR	hypothetical protein	153	153	1	680	680	680
ansB	hypothetical protein	153	153	1	968	968	968
def	Peptide deformylase	153	153	1	542	551	550
yabJ	2-iminobutanoate/2-iminopropanoate deaminase	153	153	1	380	380	380
cvfB	Conserved virulence factor B	153	153	1	890	902	901
group_7283	hypothetical protein	153	153	1	170	170	170
scrK	Fructokinase	153	153	1	959	959	959
group_7285	hypothetical protein	153	153	1	356	356	356
group_7286	hypothetical protein	153	153	1	569	569	569
thrB	Homoserine kinase	153	153	1	899	914	913
group_7288	hypothetical protein	153	153	1	392	392	392
yhaP	putative protein YhaP	153	153	1	1211	1232	1231
isdC	Iron-regulated surface determinant protein C	153	153	1	683	683	683
group_7291	hypothetical protein	153	153	1	611	611	611
acpS	Holo-[acyl-carrier-protein] synthase	153	153	1	359	359	359
group_7297	hypothetical protein	153	153	1	743	743	743
carA_2	hypothetical protein	153	153	1	674	674	674
group_7299	hypothetical protein	153	153	1	389	389	389
group_7300	hypothetical protein	153	153	1	191	191	191
group_7301	hypothetical protein	153	153	1	194	194	194
scrB	Sucrose-6-phosphate hydrolase	153	153	1	1484	1511	1485
mgtE	Magnesium transporter MgtE	153	153	1	1385	1409	1396
glvR	HTH-type transcriptional regulator GlvR	153	153	1	764	764	764
gtf1_1	Glycosyltransferase Gtf1	153	153	1	1466	1466	1466
group_7306	hypothetical protein	153	153	1	308	308	308
ybiV	Sugar phosphatase YbiV	153	153	1	800	800	800
group_7308	hypothetical protein	153	153	1	188	188	188
panS	Pantothenate precursors transporter PanS	153	153	1	917	935	917
group_7310	hypothetical protein	153	153	1	563	563	563
cynR	HTH-type transcriptional regulator CynR	153	153	1	863	878	863
group_7312	hypothetical protein	153	153	1	377	377	377
trpC	Indole-3-glycerol phosphate synthase	153	153	1	782	782	782
group_7314	hypothetical protein	153	153	1	692	701	692
group_7315	hypothetical protein	153	153	1	353	353	353
rpmD	50S ribosomal protein L30	153	153	1	179	179	179
trmL	tRNA (cytidine(34)-2'-O)-methyltransferase	153	153	1	470	470	470
truA	tRNA pseudouridine synthase A	153	153	1	803	803	803
group_7319	hypothetical protein	153	153	1	299	305	299
tcaR_2	hypothetical protein	153	159	1.04	101	434	401
desK	hypothetical protein	153	153	1	521	1091	1060
group_1028	hypothetical protein	152	152	1	140	206	203
iucC	Aerobactin synthase	152	152	1	1448	1790	1785
ssp_1	hypothetical protein	152	152	1	242	509	476
prfA	Peptide chain release factor 1	152	152	1	764	1076	1071
group_1470	hypothetical protein	152	152	1	530	728	700
yheS	putative ABC transporter ATP-binding protein YheS	152	152	1	1394	1928	1903
group_1695	hypothetical protein	152	152	1	188	380	372
murC	UDP-N-acetylmuramate--L-alanine ligase	152	152	1	944	1382	1306
group_1845	hypothetical protein	152	152	1	143	479	471
group_1951	hypothetical protein	152	152	1	440	1409	1391
tyrC	hypothetical protein	152	152	1	188	1091	1078
ybbH_3	putative HTH-type transcriptional regulator YbbH	152	152	1	236	872	853
group_2096	hypothetical protein	152	152	1	1556	1946	1887
vraR	Response regulator protein VraR	152	152	1	188	629	603
feoB_1	hypothetical protein	152	152	1	425	1361	1339
group_2331	hypothetical protein	152	152	1	362	620	613
ssaA2	Staphylococcal secretory antigen ssaA2	152	152	1	752	806	805
murF_2	UDP-N-acetylmuramoyl-tripeptide--D-alanyl-D-alanine ligase	152	152	1	425	1364	1265
carB	Carbamoyl-phosphate synthase large chain	152	152	1	806	3173	3143
group_2393	Putative TrmH family tRNA/rRNA methyltransferase	152	152	1	590	764	739
efeM	putative iron uptake system component EfeM	152	152	1	347	854	838
gsiC	Glutathione transport system permease protein GsiC	152	152	1	347	986	974
rsmI	Ribosomal RNA small subunit methyltransferase I	152	152	1	437	839	823
group_2527	Acetyltransferase	152	152	1	173	437	432
group_2597	hypothetical protein	152	152	1	467	707	703
sfp	hypothetical protein	152	152	1	104	644	639
ghrB_2	Glyoxylate/hydroxypyruvate reductase B	152	152	1	302	950	939
group_2728	hypothetical protein	152	152	1	590	734	726
gyrB	DNA gyrase subunit B	152	152	1	629	1943	1916
mvaA	3-hydroxy-3-methylglutaryl-coenzyme A reductase	152	152	1	596	1277	1271
cls_2	Cardiolipin synthase	152	152	1	338	1484	1363
tcyP	L-cystine uptake protein TcyP	152	152	1	800	1388	1383
gph_3	Phosphoglycolate phosphatase	152	152	1	353	656	625
group_3020	hypothetical protein	152	152	1	188	569	562
spsB_2	Signal peptidase IB	152	152	1	308	575	566
group_3078	hypothetical protein	152	152	1	233	233	233
group_3079	hypothetical protein	152	152	1	434	584	581
mazG	hypothetical protein	152	152	1	935	1193	1190
group_3144	hypothetical protein	152	152	1	434	506	504
yxeP_3	putative hydrolase YxeP	152	152	1	683	1115	1109
malP	PTS system maltose-specific EIICB component	152	152	1	959	1604	1593
bioD	ATP-dependent dethiobiotin synthetase BioD	152	152	1	314	686	682
group_3218	hypothetical protein	152	152	1	248	248	248
group_3233	HTH-type transcriptional regulator TreR	152	152	1	728	728	728
nth_2	Endonuclease III	152	152	1	542	635	625
nrdF	Ribonucleoside-diphosphate reductase subunit beta	152	152	1	200	971	959
yigZ	hypothetical protein	152	152	1	398	641	621
group_3266	DegV domain-containing protein	152	152	1	575	884	862
czrA	HTH-type transcriptional repressor CzrA	152	152	1	212	320	318
ligA	DNA ligase	152	152	1	1136	2003	1997
yfhP	putative protein YfhP	152	152	1	584	977	951
norB_1	Quinolone resistance protein NorB	152	152	1	926	1394	1390
group_3371	tRNA-Tyr(gta)	152	152	1	81	83	82
gsiB	Glutathione-binding protein GsiB	152	152	1	1238	1478	1476
group_3523	hypothetical protein	152	152	1	191	422	419
acsA_2	Acetyl-coenzyme A synthetase	152	152	1	1460	1679	1592
group_3548	hypothetical protein	152	152	1	179	275	272
ptpB	Low molecular weight protein-tyrosine-phosphatase PtpB	152	152	1	419	437	419
glyA	Serine hydroxymethyltransferase	152	152	1	743	1238	1228
ssbA_3	Single-stranded DNA-binding protein A	152	152	1	311	395	393
frdA	Fumarate reductase flavoprotein subunit	152	152	1	1319	1766	1763
group_3585	hypothetical protein	152	152	1	383	506	503
group_3589	hypothetical protein	152	152	1	677	719	718
group_3616	hypothetical protein	152	152	1	575	755	753
pdxT	Pyridoxal 5'-phosphate synthase subunit PdxT	152	165	1.09	140	560	513
ahpC	Alkyl hydroperoxide reductase C	152	152	1	278	569	565
slyA_1	hypothetical protein	152	152	1	245	419	405
lip2	Lipase 2	152	152	1	884	2075	2053
nreC	Oxygen regulatory protein NreC	152	152	1	326	653	648
group_3693	Protein SprT-like protein	152	152	1	431	461	454
mazF	Endoribonuclease MazF	152	152	1	302	362	360
group_3710	hypothetical protein	152	152	1	92	206	184
group_3711	hypothetical protein	152	152	1	206	260	259
yjbK	Putative triphosphatase YjbK	152	152	1	560	656	592
ltaA	putative glycolipid permease LtaA	152	152	1	896	1190	1188
group_3754	hypothetical protein	152	152	1	248	848	804
patA_2	Peptidoglycan O-acetyltransferase	152	152	1	656	1214	1199
liaS	hypothetical protein	152	152	1	842	1112	1110
alr1_1	Alanine racemase 1	152	152	1	602	1085	1072
group_3807	hypothetical protein	152	152	1	635	959	956
menA	1,4-dihydroxy-2-naphthoate octaprenyltransferase	152	152	1	743	938	936
puuR	hypothetical protein	152	152	1	365	539	537
paiA	Spermidine/spermine N(1)-acetyltransferase	152	152	1	290	515	512
suhB_2	Inositol-1-monophosphatase	152	152	1	581	806	804
noc	Nucleoid occlusion protein	152	152	1	482	839	836
hisI	Histidine biosynthesis bifunctional protein HisIE	152	152	1	431	632	629
nhaK_2	Sodium, potassium, lithium and rubidium/H(+) antiporter	152	152	1	719	2078	2069
abgT	p-aminobenzoyl-glutamate transport protein	152	152	1	746	1538	1532
group_4014	Putative O-methyltransferase/MSMEI_4947	152	152	1	488	638	627
accB_1	Biotin carboxyl carrier protein of acetyl-CoA carboxylase	152	152	1	215	449	447
cshB	DEAD-box ATP-dependent RNA helicase CshB	152	152	1	656	1346	1341
ypdF	Aminopeptidase YpdF	152	152	1	812	1061	1059
zwf	Glucose-6-phosphate 1-dehydrogenase	152	152	1	209	1484	1475
pflB	Formate acetyltransferase	152	152	1	599	2249	2238
group_4091	hypothetical protein	152	152	1	1139	1205	1200
mntA	Manganese-binding lipoprotein MntA	152	152	1	389	929	925
tagH_1	Teichoic acids export ATP-binding protein TagH	152	152	1	470	794	789
tagG	Teichoic acid translocation permease protein TagG	152	152	1	614	902	900
group_4144	hypothetical protein	152	152	1	218	443	441
group_4149	Putative 5'(3')-deoxyribonucleotidase	152	152	1	314	542	535
pepT_2	Peptidase T	152	152	1	791	1229	1200
hemB	Delta-aminolevulinic acid dehydratase	152	152	1	656	974	969
group_4196	hypothetical protein	152	152	1	230	230	230
hemL2	Glutamate-1-semialdehyde 2,1-aminomutase 2	152	152	1	434	1289	1260
group_4278	hypothetical protein	152	152	1	491	761	755
group_4318	Nucleotide-binding protein	152	152	1	623	920	909
group_4450	hypothetical protein	152	152	1	596	620	619
group_4451	hypothetical protein	152	152	1	203	203	203
ssaA2_4	hypothetical protein	152	152	1	413	431	430
group_4577	hypothetical protein	152	152	1	947	1154	1152
group_4596	hypothetical protein	152	152	1	266	320	319
group_4624	hypothetical protein	152	152	1	308	317	308
group_4627	hypothetical protein	152	152	1	215	344	343
rpsN2	Alternate 30S ribosomal protein S14	152	152	1	269	290	269
pdhD	Dihydrolipoyl dehydrogenase	152	152	1	728	1406	1401
nikB	Nickel transport system permease protein NikB	152	152	1	875	935	927
group_4726	hypothetical protein	152	152	1	353	764	761
nolA	hypothetical protein	152	152	1	767	767	767
trmK	tRNA (adenine(22)-N(1))-methyltransferase	152	152	1	596	677	665
group_4745	hypothetical protein	152	152	1	314	329	328
group_4746	hypothetical protein	152	152	1	386	434	432
yibN	putative protein YibN	152	152	1	305	386	384
group_4748	hypothetical protein	152	152	1	218	281	218
group_4759	hypothetical protein	152	152	1	194	194	194
group_4781	hypothetical protein	152	152	1	206	269	267
rpmA	50S ribosomal protein L27	152	152	1	275	284	283
group_4857	hypothetical protein	152	152	1	212	254	253
yhgF	Protein YhgF	152	152	1	1967	2150	2131
nasE	Assimilatory nitrite reductase [NAD(P)H] small subunit	152	152	1	314	320	314
pitA	L-methionine sulfoximine/L-methionine sulfone acetyltransferase	152	152	1	491	494	493
group_5182	hypothetical protein	152	152	1	233	233	233
dgk	Deoxyguanosine kinase	152	152	1	617	617	617
group_5189	N-carbamoylsarcosine amidase	152	152	1	563	563	563
group_5190	hypothetical protein	152	152	1	392	392	392
ydaF	Putative ribosomal N-acetyltransferase YdaF	152	152	1	545	545	545
mazE	Antitoxin MazE	152	152	1	170	170	170
group_5206	Putative peptidyl-prolyl cis-trans isomerase	152	152	1	593	593	593
group_5207	hypothetical protein	152	152	1	185	185	185
group_5220	hypothetical protein	152	152	1	152	152	152
msrA2	Peptide methionine sulfoxide reductase MsrA 2	152	152	1	533	533	533
cspA_1	Cold shock protein CspA	152	152	1	200	200	200
rpmG1	50S ribosomal protein L33 1	152	152	1	149	149	149
group_5237	hypothetical protein	152	152	1	290	290	290
ymdB	2',3'-cyclic-nucleotide 2'-phosphodiesterase	152	152	1	788	791	790
rplS	50S ribosomal protein L19	152	152	1	350	350	350
rpsP	30S ribosomal protein S16	152	152	1	275	275	275
group_5243	hypothetical protein	152	152	1	317	317	317
purC	Phosphoribosylaminoimidazole-succinocarboxamide synthase	152	152	1	704	704	704
rnj1	Ribonuclease J 1	152	152	1	1697	1697	1697
ureD1	Urease accessory protein UreD	152	152	1	836	836	836
moeB	hypothetical protein	152	152	1	1004	1004	1004
group_5252	hypothetical protein	152	152	1	389	389	389
yajC	Sec translocon accessory complex subunit YajC	152	152	1	260	260	260
rpsT	30S ribosomal protein S20	152	152	1	251	251	251
nfo	putative endonuclease 4	152	152	1	890	890	890
comGC	ComG operon protein 3	152	152	1	311	311	311
lipM	Octanoyltransferase LipM	152	152	1	830	830	830
group_5275	hypothetical protein	152	152	1	320	320	320
hup	DNA-binding protein HU	152	152	1	272	272	272
ribU	Riboflavin transporter RibU	152	152	1	545	545	545
group_6555	tRNA-Lys(ttt)	152	152	1	73	73	73
yxkC	hypothetical protein	152	152	1	683	995	980
pglF_1	UDP-N-acetyl-alpha-D-glucosamine C6 dehydratase	152	156	1.03	179	1820	1151
group_951	hypothetical protein	152	152	1	104	269	258
sdrE	hypothetical protein	151	165	1.1	155	4733	2499
metE	5-methyltetrahydropteroyltriglutamate--homocysteine methyltransferase	151	151	1	662	2228	2170
group_1360	hypothetical protein	151	151	1	113	611	580
aur	Zinc metalloproteinase aureolysin	151	151	1	998	1529	1512
cdaR	CdaA regulatory protein CdaR	151	169	1.12	167	932	785
group_1624	hypothetical protein	151	151	1	113	467	452
cmpD	Bicarbonate transport ATP-binding protein CmpD	151	151	1	302	740	729
group_1847	putative hydrolase	151	151	1	353	830	767
wbnH	O-antigen biosynthesis glycosyltransferase WbnH	151	159	1.06	245	1175	1075
coiA	hypothetical protein	151	151	1	560	986	954
msrA1	Peptide methionine sulfoxide reductase MsrA 1	151	151	1	344	518	498
scpA	Segregation and condensation protein A	151	165	1.1	206	1265	713
argC	N-acetyl-gamma-glutamyl-phosphate reductase	151	151	1	539	1034	1029
ribBA	Riboflavin biosynthesis protein RibBA	151	151	1	737	1190	1175
clpC	ATP-dependent Clp protease ATP-binding subunit ClpC	151	151	1	773	2456	2408
group_2453	hypothetical protein	151	151	1	323	371	370
folA	Dihydrofolate reductase	151	151	1	389	497	479
mscL	Large-conductance mechanosensitive channel	151	151	1	350	389	363
tsf	Elongation factor Ts	151	151	1	665	881	878
group_2542	Putative 3-methyladenine DNA glycosylase	151	151	1	485	608	606
group_2545	hypothetical protein	151	151	1	401	737	731
mccA	O-acetylserine dependent cystathionine beta-synthase	151	151	1	632	1013	914
kipA_2	KipI antagonist	151	151	1	764	1004	975
hemY	Protoporphyrinogen oxidase	151	151	1	947	1388	1379
miaA	tRNA dimethylallyltransferase	151	151	1	428	947	885
walR	Transcriptional regulatory protein WalR	151	151	1	209	707	677
lytR_1	Transcriptional regulator LytR	151	151	1	659	1217	1165
ytnP	putative quorum-quenching lactonase YtnP	151	151	1	749	821	816
cdaA	Cyclic di-AMP synthase CdaA	151	151	1	575	809	806
group_2945	hypothetical protein	151	151	1	551	779	769
rplA	50S ribosomal protein L1	151	151	1	407	692	676
group_2979	hypothetical protein	151	151	1	167	257	202
nasD	Nitrite reductase [NAD(P)H]	151	151	1	1733	2405	2400
group_2995	hypothetical protein	151	151	1	395	467	466
zinT	hypothetical protein	151	151	1	866	1544	1535
femA_2	Aminoacyltransferase FemA	151	151	1	626	1250	1237
sbcD	Nuclease SbcCD subunit D	151	151	1	215	1121	1109
btuD_2	Vitamin B12 import ATP-binding protein BtuD	151	151	1	722	893	889
phnF	hypothetical protein	151	151	1	452	716	711
group_3130	hypothetical protein	151	151	1	278	434	432
femX	Lipid II:glycine glycyltransferase	151	151	1	608	1265	1258
serS	Serine--tRNA ligase	151	151	1	1061	1286	1275
group_3205	hypothetical protein	151	151	1	155	206	181
group_3483	hypothetical protein	151	151	1	695	1238	1219
ydaP	Putative thiamine pyrophosphate-containing protein YdaP	151	151	1	1208	1739	1735
dltA_2	D-alanine--poly(phosphoribitol) ligase subunit 1	151	151	1	536	7361	7111
rbsK/rbiA	Bifunctional ribokinase/ribose-5-phosphate isomerase A	151	151	1	713	917	915
murA1	UDP-N-acetylglucosamine 1-carboxyvinyltransferase 1	151	151	1	986	1265	1261
prkC	Serine/threonine-protein kinase PrkC	151	151	1	440	1994	1973
dltD	Protein DltD	151	151	1	1016	1175	1159
leuB	3-isopropylmalate dehydrogenase	151	151	1	323	1046	1041
rluD_2	Ribosomal large subunit pseudouridine synthase D	151	151	1	434	821	813
trpG_1	Anthranilate synthase component 2	151	151	1	317	569	567
rnmV_2	Ribonuclease M5	151	151	1	299	536	534
rsmA	Ribosomal RNA small subunit methyltransferase A	151	151	1	668	890	887
fni	Isopentenyl-diphosphate delta-isomerase	151	151	1	506	1049	1045
rplI	50S ribosomal protein L9	151	151	1	188	446	444
hisD	Histidinol dehydrogenase	151	151	1	704	1250	1239
ysdC_2	Putative aminopeptidase YsdC	151	151	1	671	1076	1051
aroE	Shikimate dehydrogenase (NADP(+))	151	151	1	605	806	803
grpE	Protein GrpE	151	151	1	212	626	623
cfiB	2-oxoglutarate carboxylase small subunit	151	151	1	923	1358	1311
est_2	Carboxylesterase	151	151	1	434	734	728
group_4137	hypothetical protein	151	151	1	368	689	684
tagO	putative undecaprenyl-phosphate N-acetylglucosaminyl 1-phosphate transferase	151	151	1	905	1055	1053
ezrA	Septation ring formation regulator EzrA	151	151	1	1490	1694	1690
accA	Acetyl-coenzyme A carboxylase carboxyl transferase subunit alpha	151	151	1	776	944	941
dps	General stress protein 20U	151	151	1	284	443	438
liaF	hypothetical protein	151	151	1	434	701	699
group_4292	tRNA-His(gtg)	151	151	1	75	75	75
group_4295	tRNA-His(gtg)	151	151	1	73	73	73
copA	Copper-exporting P-type ATPase	151	151	1	1355	2411	2394
group_4431	hypothetical protein	151	151	1	557	746	738
group_4458	hypothetical protein	151	151	1	224	239	224
cysL	HTH-type transcriptional regulator CysL	151	151	1	596	872	870
group_4668	hypothetical protein	151	151	1	287	287	287
catD	Putative oxidoreductase CatD	151	151	1	293	356	355
group_4758	tRNA-Leu(taa)	151	151	1	88	88	88
group_4831	hypothetical protein	151	151	1	152	173	172
group_4835	hypothetical protein	151	151	1	98	113	98
group_5235	hypothetical protein	151	151	1	197	197	197
group_5242	hypothetical protein	151	151	1	212	212	212
glcK	Glucokinase	151	151	1	986	986	986
group_5277	hypothetical protein	151	151	1	563	563	563
group_1116	hypothetical protein	150	150	1	350	896	814
group_1194	hypothetical protein	150	150	1	284	443	438
essC	ESAT-6 secretion machinery protein EssC	150	150	1	2669	4448	4433
group_1255	Lipoate--protein ligase 2	150	150	1	395	1022	1013
trpF	N-(5'-phosphoribosyl)anthranilate isomerase	150	150	1	368	689	685
group_1506	hypothetical protein	150	150	1	134	557	327
group_1509	hypothetical protein	150	150	1	1037	1619	1608
ebh_3	hypothetical protein	150	150	1	1610	7451	6979
hsdR_1	Type-1 restriction enzyme R protein	150	150	1	1175	2813	2764
cysG	Siroheme synthase	150	150	1	224	977	971
leuC	3-isopropylmalate dehydratase large subunit	150	150	1	293	1370	1339
group_1998	hypothetical protein	150	150	1	173	623	614
hutI	Imidazolonepropionase	150	150	1	620	1238	1231
fbp	Fructose-1,6-bisphosphatase class 3	150	151	1.01	398	1964	1848
group_2170	hypothetical protein	150	150	1	677	1025	1006
group_2354	hypothetical protein	150	150	1	437	653	650
tarF	Teichoic acid glycerol-phosphate transferase	150	150	1	602	1169	1127
group_2410	hypothetical protein	150	150	1	860	1133	1127
narH	Respiratory nitrate reductase 1 beta chain	150	150	1	719	1559	1548
potD	Spermidine/putrescine-binding periplasmic protein	150	150	1	653	1112	1070
orr	Ornithine racemase	150	150	1	599	1070	1040
yhbY	RNA-binding protein YhbY	150	150	1	182	290	287
group_2631	putative lipoprotein	150	150	1	494	773	735
murQ	N-acetylmuramic acid 6-phosphate etherase	150	150	1	362	896	889
mrpE	Na(+)/H(+) antiporter subunit E	150	150	1	320	482	479
btuD_6	Vitamin B12 import ATP-binding protein BtuD	150	150	1	251	896	886
femA_1	Aminoacyltransferase FemA	150	150	1	845	1283	1254
group_2871	hypothetical protein	150	150	1	173	173	173
thiM	Hydroxyethylthiazole kinase	150	150	1	272	791	776
rpoC	DNA-directed RNA polymerase subunit beta'	150	150	1	1877	3623	3576
group_3070	putative CtpA-like serine protease	150	150	1	971	1490	1486
fmtA	Protein FmtA	150	150	1	830	1193	1179
group_3142	hypothetical protein	150	150	1	95	1277	1056
hlgB	Gamma-hemolysin component B	150	150	1	725	977	974
fetB	putative iron export permease protein FetB	150	150	1	524	773	771
pip	Proline iminopeptidase	150	150	1	515	788	786
mrpD	Na(+)/H(+) antiporter subunit D	150	150	1	1400	1499	1494
pheA	Prephenate dehydratase	150	150	1	521	794	788
mqo2	putative malate:quinone oxidoreductase 2	150	150	1	1094	1496	1493
mnaA_2	UDP-N-acetylglucosamine 2-epimerase	150	150	1	623	1130	1113
ftsA	Cell division protein FtsA	150	150	1	185	1406	1381
fapR	Transcription factor FapR	150	150	1	389	557	551
rpsL	30S ribosomal protein S12	150	150	1	221	413	411
group_3641	hypothetical protein	150	150	1	233	662	659
tcyC	L-cystine import ATP-binding protein TcyC	150	150	1	557	731	729
mdtG_1	Multidrug resistance protein MdtG	150	150	1	560	1256	1251
group_3783	hypothetical protein	150	150	1	146	1124	1117
hom	hypothetical protein	150	150	1	1148	1280	1269
purM	Phosphoribosylformylglycinamidine cyclo-ligase	150	150	1	752	1028	1018
yifK	putative transport protein YifK	150	150	1	1190	1379	1377
group_3910	Putative formate dehydrogenase	150	150	1	1499	2954	2944
sarV	HTH-type transcriptional regulator SarV	150	150	1	179	350	348
pcp	Pyrrolidone-carboxylate peptidase	150	150	1	476	638	636
bioK	L-Lysine--8-amino-7-oxononanoate transaminase	150	150	1	926	1358	1352
adh	Alcohol dehydrogenase	150	150	1	563	1010	1007
pbuE_1	Purine efflux pump PbuE	150	150	1	539	1154	1141
thiI	putative tRNA sulfurtransferase	150	150	1	1136	1223	1222
yfcA	putative membrane transporter protein YfcA	150	150	1	374	776	770
group_4194	hypothetical protein	150	150	1	182	191	185
garL	5-keto-4-deoxy-D-glucarate aldolase	150	150	1	407	776	773
group_4634	hypothetical protein	150	150	1	239	239	239
group_4731	hypothetical protein	150	150	1	137	140	139
group_4757	tRNA-Arg(acg)	150	150	1	73	76	75
pnp_2	Polyribonucleotide nucleotidyltransferase	150	150	1	401	401	401
group_5272	hypothetical protein	150	150	1	281	284	283
rpmF	50S ribosomal protein L32	150	150	1	173	173	173
map_3	Protein map	150	155	1.04	227	1094	1015
group_6718	tRNA-Val(tac)	150	150	1	75	75	75
sraP	hypothetical protein	150	150	1	2234	6896	6700
infB	Translation initiation factor IF-2	150	151	1.01	170	2129	2039
speC_2	hypothetical protein	150	150	1	296	701	691
macB	putative ABC transporter ATP-binding protein	150	156	1.04	206	677	583
group_1015	hypothetical protein	149	149	1	164	578	566
group_1035	hypothetical protein	149	149	1	128	227	148
group_1095	putative lipoprotein	149	149	1	101	629	588
gluP	Rhomboid protease GluP	149	149	1	371	1463	1388
infC	Translation initiation factor IF-3	149	149	1	209	560	537
pepF1_1	Oligoendopeptidase F, plasmid	149	149	1	725	1814	1790
recD2	ATP-dependent RecD-like DNA helicase	149	149	1	1514	2489	2428
fhuD	Iron(3+)-hydroxamate-binding protein FhuD	149	149	1	365	908	875
moaA	GTP 3',8-cyclase	149	149	1	623	1028	982
group_1611	hypothetical protein	149	149	1	437	575	573
glmS	Glutamine--fructose-6-phosphate aminotransferase [isomerizing]	149	149	1	668	1805	1755
rsbU	Phosphoserine phosphatase RsbU	149	149	1	587	1001	984
mntH_2	Divalent metal cation transporter MntH	149	149	1	899	1232	1228
pepA_2	Cytosol aminopeptidase	149	149	1	1079	1475	1427
group_2534	hypothetical protein	149	149	1	752	1013	994
metI_1	D-methionine transport system permease protein MetI	149	149	1	167	659	627
group_2892	hypothetical protein	149	149	1	356	548	546
rlmN	putative dual-specificity RNA methyltransferase RlmN	149	149	1	914	1094	1091
fusA	Elongation factor G	149	149	1	1790	2081	2078
tuaA	hypothetical protein	149	149	1	401	692	687
group_3017	hypothetical protein	149	149	1	908	1238	1225
group_3097	hypothetical protein	149	149	1	881	1265	1260
lytC	hypothetical protein	149	149	1	212	875	870
garK	Glycerate 2-kinase	149	149	1	776	1124	1119
bepA	hypothetical protein	149	149	1	614	1439	1432
acsA_1	Acetyl-coenzyme A synthetase	149	149	1	467	1706	1672
dnaD	DNA replication protein DnaD	149	149	1	467	686	684
smc	Chromosome partition protein Smc	149	149	1	1016	3569	3447
murJ	Lipid II flippase MurJ	149	149	1	446	1661	1652
tal	Transaldolase	149	149	1	332	713	669
citN	Citrate transporter	149	149	1	782	1370	1366
mraZ	Transcriptional regulator MraZ	149	149	1	200	431	418
divIVA	hypothetical protein	149	149	1	518	623	622
pyrB	Aspartate carbamoyltransferase	149	149	1	494	884	881
xpt	Xanthine phosphoribosyltransferase	149	149	1	254	578	575
glpQ_1	Glycerophosphodiester phosphodiesterase	149	149	1	629	929	922
secDF	Protein translocase subunit SecDF	149	149	1	239	2279	2089
menD	2-succinyl-5-enolpyruvyl-6-hydroxy-3-cyclohexene-1-carboxylate synthase	149	149	1	1139	1673	1669
qoxB	putative quinol oxidase subunit 1	149	149	1	1493	1988	1984
ybhR	putative multidrug ABC transporter permease YbhR	149	149	1	263	1082	1027
fdhD	Sulfur carrier protein FdhD	149	149	1	575	797	795
sigA	RNA polymerase sigma factor SigA	149	149	1	944	1106	1102
group_4065	hypothetical protein	149	149	1	569	1337	1228
malF	hypothetical protein	149	149	1	728	1268	1257
group_4085	Branched-chain amino acid transport system 2 carrier protein	149	149	1	956	1355	1349
gltB	Glutamate synthase [NADPH] small chain	149	149	1	890	1463	1459
group_4114	hypothetical protein	149	149	1	350	752	749
group_4150	Putative lipid kinase	149	149	1	740	914	906
trxB	Thioredoxin reductase	149	149	1	602	935	928
group_4598	hypothetical protein	149	149	1	368	416	415
group_5153	hypothetical protein	149	149	1	218	218	218
group_5271	hypothetical protein	149	149	1	104	104	104
group_563	hypothetical protein	149	149	1	284	2096	817
group_6865	tRNA-Glu(ttc)	149	149	1	73	73	73
group_6935	tRNA-Pro(tgg)	149	149	1	73	73	73
ptsG_2	PTS system glucose-specific EIICBA component	149	149	1	554	1529	1444
group_765	hypothetical protein	149	150	1.01	572	1592	1538
isdB	Iron-regulated surface determinant protein B	149	149	1	581	1949	1906
group_874	hypothetical protein	149	149	1	380	857	848
nupC_2	Nucleoside permease NupC	149	149	1	191	1220	1173
group_1029	hypothetical protein	148	148	1	467	695	687
thiE	Thiamine-phosphate synthase	148	148	1	470	641	625
dnaK	Chaperone protein DnaK	148	148	1	572	1832	1734
group_1600	hypothetical protein	148	148	1	272	935	465
gph_1	Phosphoglycolate phosphatase	148	150	1.02	155	1130	1100
rpe	Ribulose-phosphate 3-epimerase	148	148	1	335	644	616
rpoB	DNA-directed RNA polymerase subunit beta	148	148	1	2597	3551	3541
guaB_2	Inosine-5'-monophosphate dehydrogenase	148	148	1	545	1466	1456
group_1978	hypothetical protein	148	148	1	533	1082	1074
group_1993	hypothetical protein	148	148	1	170	1124	874
ribF	Riboflavin biosynthesis protein RibF	148	149	1.01	494	971	950
purD	Phosphoribosylamine--glycine ligase	148	148	1	635	1277	1231
hisC_1	Histidinol-phosphate aminotransferase	148	148	1	266	1235	1059
nth_1	Endonuclease III	148	148	1	422	659	642
ileS	Isoleucine--tRNA ligase	148	148	1	788	2753	2725
manR_1	hypothetical protein	148	148	1	1094	2096	1970
glcB	PTS system glucoside-specific EIICBA component	148	148	1	1040	2117	2099
ribD	Riboflavin biosynthesis protein RibD	148	148	1	221	1043	1031
group_2338	hypothetical protein	148	148	1	248	248	248
oatA_2	O-acetyltransferase OatA	148	148	1	1253	1817	1793
sle1_2	N-acetylmuramoyl-L-alanine amidase sle1	148	148	1	569	1007	1001
ebh_1	hypothetical protein	148	148	1	2573	6569	6431
yfhA	putative siderophore transport system permease protein YfhA	148	148	1	305	998	988
clpB	Chaperone protein ClpB	148	148	1	1409	2609	2576
rny	Ribonuclease Y	148	148	1	1151	1559	1555
ykoE	Putative HMP/thiamine permease protein YkoE	148	148	1	320	575	570
tgt	Queuine tRNA-ribosyltransferase	148	148	1	494	1139	1117
group_3269	hypothetical protein	148	148	1	212	674	668
btuD_5	Vitamin B12 import ATP-binding protein BtuD	148	148	1	773	872	871
mvaS	Hydroxymethylglutaryl-CoA synthase	148	148	1	746	1166	1163
group_3569	hypothetical protein	148	148	1	263	566	563
purL	Phosphoribosylformylglycinamidine synthase subunit PurL	148	148	1	1424	2189	2183
hrcA	Heat-inducible transcription repressor HrcA	148	148	1	758	977	975
ugpC	sn-glycerol-3-phosphate import ATP-binding protein UgpC	148	148	1	800	1097	1094
group_4096	hypothetical protein	148	148	1	98	524	518
feuB	Iron-uptake system permease protein FeuB	148	148	1	584	1004	1001
group_4155	hypothetical protein	148	148	1	293	518	514
sftA	hypothetical protein	148	148	1	110	3890	3663
sigS	RNA polymerase sigma factor SigS	148	148	1	359	470	468
group_4496	hypothetical protein	148	148	1	185	185	185
group_4772	hypothetical protein	148	148	1	950	1238	1236
sepA	Multidrug resistance efflux pump SepA	148	148	1	299	473	451
dapH_3	2,3,4,5-tetrahydropyridine-2,6-dicarboxylate N-acetyltransferase	148	148	1	557	557	557
mta	hypothetical protein	148	148	1	305	1613	909
tipA	hypothetical protein	148	148	1	497	1238	708
mleS_1	Malolactic enzyme	148	148	1	191	1715	1345
kipI_1	Kinase A inhibitor	147	147	1	206	734	723
group_1442	hypothetical protein	147	147	1	299	638	618
recQ_2	ATP-dependent DNA helicase RecQ	147	147	1	740	1781	1769
polX	DNA polymerase/3'-5' exonuclease PolX	147	150	1.03	269	1712	1651
murD	UDP-N-acetylmuramoylalanine--D-glutamate ligase	147	147	1	740	1349	1293
yueB	hypothetical protein	147	147	1	2117	2969	2960
group_1981	putative leukocidin-like protein 1	147	147	1	890	1016	1015
group_2125	hypothetical protein	147	149	1.02	317	980	942
parC	DNA topoisomerase 4 subunit A	147	147	1	848	2402	2354
group_2337	IS3 family transposase ISEfa8	147	147	1	104	281	240
dck	Deoxyadenosine/deoxycytidine kinase	147	147	1	365	662	651
mrnC	Mini-ribonuclease 3	147	147	1	182	404	390
argG	Argininosuccinate synthase	147	147	1	797	1205	1200
tsaB	tRNA threonylcarbamoyladenosine biosynthesis protein TsaB	147	147	1	398	662	660
asd	Aspartate-semialdehyde dehydrogenase	147	147	1	503	989	985
group_2522	hypothetical protein	147	147	1	317	575	549
yhaI	Inner membrane protein YhaI	147	147	1	590	638	629
lacE	PTS system lactose-specific EIICB component	147	147	1	992	1712	1662
group_2563	putative uridylyltransferase	147	147	1	749	1187	1177
tig	Trigger factor	147	147	1	848	1301	1288
cca	CCA-adding enzyme	147	147	1	680	1202	1190
group_3027	putative oxidoreductase	147	147	1	935	1127	1122
group_3083	hypothetical protein	147	147	1	131	185	182
group_3161	hypothetical protein	147	147	1	206	536	515
rnpA	Ribonuclease P protein component	147	147	1	209	347	335
hemN	Oxygen-independent coproporphyrinogen-III oxidase-like protein YqeR	147	147	1	599	1166	1113
czcD_2	Cadmium, cobalt and zinc/H(+)-K(+) antiporter	147	147	1	767	980	963
bshA	N-acetyl-alpha-D-glucosaminyl L-malate synthase	147	147	1	428	1142	1126
group_3363	hypothetical protein	147	147	1	236	389	379
yitJ	Bifunctional homocysteine S-methyltransferase/5,10-methylenetetrahydrofolate reductase	147	147	1	485	1841	1828
prfC	Peptide chain release factor 3	147	147	1	1226	1562	1559
ilvD	Dihydroxy-acid dehydratase	147	147	1	1352	1688	1665
group_3800	hypothetical protein	147	147	1	140	401	399
cdsA	hypothetical protein	147	147	1	530	782	780
gyrA	DNA gyrase subunit A	147	147	1	860	2669	2539
dnaN	Beta sliding clamp	147	147	1	278	1133	1115
group_3980	hypothetical protein	147	147	1	329	467	465
group_404	hypothetical protein	147	147	1	173	683	651
recN	DNA repair protein RecN	147	147	1	1439	1676	1672
group_412	hypothetical protein	147	147	1	146	626	622
group_4201	Oleate hydratase	147	147	1	1352	1775	1766
group_4642	hypothetical protein	147	147	1	206	206	206
nudG	CTP pyrophosphohydrolase	147	147	1	392	392	392
mhpA	3-(3-hydroxy-phenyl)propionate/3-hydroxycinnamic acid hydroxylase	147	147	1	1508	1508	1508
group_5231	tRNA-Leu(caa)	147	147	1	83	83	83
kdpD	Sensor protein KdpD	147	148	1.01	440	2657	2610
comEA	ComE operon protein 1	147	147	1	407	710	677
gltA	Glutamate synthase [NADPH] large chain	147	147	1	416	4499	4391
group_7063	tRNA-Ala(tgc)	147	153	1.05	75	75	75
group_950	hypothetical protein	147	147	1	149	149	149
kipA_1	KipI antagonist	146	146	1	647	1004	989
ribE	Riboflavin synthase	146	146	1	158	632	620
murG	UDP-N-acetylglucosamine--N-acetylmuramyl-(pentapeptide) pyrophosphoryl-undecaprenol N-acetylglucosamine transferase	146	146	1	596	1100	1051
dnaG	DNA primase	146	146	1	602	1799	1764
mdlD	NAD(P)-dependent benzaldehyde dehydrogenase	146	146	1	767	1379	1356
cycB	Cyclodextrin-binding protein	146	148	1.02	191	1271	1243
cinA	hypothetical protein	146	146	1	569	1151	1135
rsmG	Ribosomal RNA small subunit methyltransferase G	146	146	1	524	719	710
dtd	D-aminoacyl-tRNA deacylase	146	146	1	329	452	442
mnmA	tRNA-specific 2-thiouridylase MnmA	146	146	1	413	1118	1083
group_2665	Putative multidrug export ATP-binding/permease protein	146	147	1.01	410	1676	1641
ribN	hypothetical protein	146	146	1	161	869	863
comFA	ComF operon protein 1	146	146	1	422	1082	1073
mdtH	Multidrug resistance protein MdtH	146	146	1	278	1199	1169
cysJ	Sulfite reductase [NADPH] flavoprotein alpha-component	146	146	1	455	1886	1861
mtlD	Mannitol-1-phosphate 5-dehydrogenase	146	146	1	587	1106	1085
rsbW	Serine-protein kinase RsbW	146	146	1	191	479	467
ilvA	L-threonine dehydratase biosynthetic IlvA	146	146	1	287	1268	1256
rimP	Ribosome maturation factor RimP	146	146	1	293	467	461
ykoD_1	Putative HMP/thiamine import ATP-binding protein YkoD	146	146	1	1091	1400	1378
hutH	Histidine ammonia-lyase	146	146	1	1322	1514	1512
bceA_1	Bacitracin export ATP-binding protein BceA	146	146	1	476	761	754
ybaK	Cys-tRNA(Pro)/Cys-tRNA(Cys) deacylase YbaK	146	146	1	296	482	479
icd	Isocitrate dehydrogenase [NADP]	146	146	1	500	1268	1254
group_3288	hypothetical protein	146	146	1	485	815	812
asp2	Accessory Sec system protein Asp2	146	146	1	1355	1559	1557
group_3692	hypothetical protein	146	146	1	176	368	366
pgpB	hypothetical protein	146	146	1	317	614	611
cpdA	hypothetical protein	146	146	1	458	806	803
fepC	Ferric enterobactin transport ATP-binding protein FepC	146	146	1	260	797	756
dhaK	PTS-dependent dihydroxyacetone kinase, dihydroxyacetone-binding subunit DhaK	146	146	1	770	965	946
engB	putative GTP-binding protein EngB	146	146	1	440	590	587
group_4214	hypothetical protein	146	146	1	209	485	475
cmk	Cytidylate kinase	146	146	1	293	659	653
feoB	Fe(2+) transporter FeoB	146	146	1	1349	1994	1981
group_5245	hypothetical protein	146	146	1	134	134	134
ydeA	putative protease YdeA	146	146	1	629	629	629
group_6867	tRNA-Glu(ttc)	146	146	1	73	73	73
glpD	Aerobic glycerol-3-phosphate dehydrogenase	146	146	1	968	1673	1643
mutS2	Endonuclease MutS2	146	146	1	1745	2348	2322
addB	ATP-dependent helicase/deoxyribonuclease subunit B	145	145	1	1406	3473	3410
recG	ATP-dependent DNA helicase RecG	145	145	1	194	2069	2030
rsmE	Ribosomal RNA small subunit methyltransferase E	145	145	1	323	752	715
group_1455	Putative aldehyde dehydrogenase	145	145	1	392	1427	1406
group_1487	Putative pyridoxal phosphate-dependent acyltransferase	145	145	1	239	1187	1161
secA1_2	Protein translocase subunit SecA 1	145	145	1	812	2390	2346
group_1507	hypothetical protein	145	145	1	221	479	461
pstS	Phosphate-binding protein PstS	145	145	1	497	968	912
opuBB	hypothetical protein	145	145	1	761	1514	1463
arsB	Arsenical pump membrane protein	145	145	1	284	1289	1277
gtf2	Glycosyltransferase-stabilizing protein Gtf2	145	145	1	1100	1355	1347
cshA	DEAD-box ATP-dependent RNA helicase CshA	145	145	1	1160	1520	1511
gltX	Glutamate--tRNA ligase	145	145	1	1328	1454	1453
ndhB	NAD(P)H-quinone oxidoreductase subunit 2, chloroplastic	145	145	1	545	1484	1451
group_2698	hypothetical protein	145	145	1	485	686	683
pncB2	Nicotinate phosphoribosyltransferase pncB2	145	145	1	1079	1469	1453
pyrG	CTP synthase	145	145	1	1100	1610	1606
yacL	putative PIN and TRAM-domain containing protein YacL	145	145	1	356	1073	1065
albF	hypothetical protein	145	145	1	704	1964	1289
group_3143	hypothetical protein	145	145	1	176	176	176
opuD_1	Glycine betaine transporter OpuD	145	145	1	533	1658	1638
kefB	Glutathione-regulated potassium-efflux system protein KefB	145	145	1	224	1850	1832
hchA	Protein/nucleic acid deglycase HchA	145	145	1	341	878	844
psuG	Pseudouridine-5'-phosphate glycosidase	145	145	1	581	923	915
greA	Transcription elongation factor GreA	145	145	1	266	476	470
btuD_1	Vitamin B12 import ATP-binding protein BtuD	145	145	1	245	785	774
relA	GTP pyrophosphokinase	145	145	1	506	2210	2069
rhaR_1	HTH-type transcriptional activator RhaR	145	145	1	461	2150	1987
ftsK	DNA translocase FtsK	145	145	1	587	2411	2342
pnp_1	Polyribonucleotide nucleotidyltransferase	144	144	1	386	2096	2075
codY	GTP-sensing transcriptional pleiotropic repressor CodY	144	154	1.07	128	2195	813
group_1312	Putative 2-hydroxyacid dehydrogenase	144	144	1	299	953	913
nhoA	N-hydroxyarylamine O-acetyltransferase	144	144	1	410	806	786
group_1579	hypothetical protein	144	144	1	152	587	559
lysP_1	Lysine-specific permease	144	144	1	713	1454	1448
lpdG	Dihydrolipoyl dehydrogenase	144	144	1	491	1421	1381
tarK	Teichoic acid ribitol-phosphate polymerase TarK	144	144	1	1694	1694	1694
group_2425	hypothetical protein	144	144	1	263	653	636
sarS	HTH-type transcriptional regulator SarS	144	144	1	200	752	734
flp	Protein flp	144	144	1	278	1496	1484
menG_1	Demethylmenaquinone methyltransferase	144	144	1	311	725	699
murE	UDP-N-acetylmuramoyl-L-alanyl-D-glutamate--L-lysine ligase	144	144	1	395	1484	1414
aspS	Aspartate--tRNA ligase	144	144	1	263	1766	1745
group_3321	hypothetical protein	144	144	1	590	845	842
group_3336	hypothetical protein	144	144	1	122	200	199
group_3379	hypothetical protein	144	144	1	923	1049	1037
nrdD	Anaerobic ribonucleoside-triphosphate reductase	144	144	1	1145	1850	1845
fib	Fibrinogen-binding protein	144	144	1	338	497	495
butA	Diacetyl reductase [(S)-acetoin forming]	144	144	1	392	776	773
group_3830	Putative zinc metalloprotease	144	144	1	458	1286	1274
group_4088	hypothetical protein	144	144	1	626	1250	1241
murF_1	UDP-N-acetylmuramoyl-tripeptide--D-alanyl-D-alanine ligase	144	144	1	743	1313	1301
group_4254	Glucosaminate ammonia-lyase	144	144	1	626	986	953
group_4671	hypothetical protein	144	144	1	116	194	119
group_5248	hypothetical protein	144	144	1	191	191	191
eamA	hypothetical protein	144	144	1	872	872	872
comEC	hypothetical protein	144	144	1	836	2204	2130
group_627	hypothetical protein	144	144	1	236	446	416
group_6939	tRNA-Pro(tgg)	144	144	1	73	73	73
yhaN	hypothetical protein	143	143	1	740	2936	2874
mutS_1	DNA mismatch repair protein MutS	143	143	1	1601	2600	2488
group_1515	hypothetical protein	143	143	1	284	632	563
group_1551	hypothetical protein	143	143	1	173	578	540
prsA	Foldase protein PrsA	143	143	1	386	962	954
addA	ATP-dependent helicase/nuclease subunit A	143	143	1	830	3656	3624
ptsI	Phosphoenolpyruvate-protein phosphotransferase	143	143	1	968	1718	1706
lpl2_5	putative lipoprotein	143	143	1	617	815	776
group_2415	Protein ADP-ribosyltransferase	143	143	1	614	896	894
hisA	1-(5-phosphoribosyl)-5-[(5-phosphoribosylamino)methylideneamino] imidazole-4-carboxamide isomerase	143	143	1	245	704	699
cydD	ATP-binding/permease protein CydD	143	143	1	971	1631	1607
araB	Ribulokinase	143	143	1	1400	1634	1629
recF	DNA replication and repair protein RecF	143	143	1	584	1112	1084
mrpC	Na(+)/H(+) antiporter subunit C	143	143	1	344	1829	354
ydhF	Oxidoreductase YdhF	143	143	1	569	908	904
fhs	Formate--tetrahydrofolate ligase	143	143	1	1358	1667	1664
comC	hypothetical protein	143	143	1	428	707	696
uppS	Isoprenyl transferase	143	143	1	335	770	754
rimM	Ribosome maturation factor RimM	143	143	1	503	1241	559
group_39	putative lipoprotein	143	143	1	167	803	726
group_3966	hypothetical protein	143	143	1	101	464	451
glmM	Phosphoglucosamine mutase	143	143	1	515	1367	1349
group_964	hypothetical protein	143	143	1	266	1037	996
group_1105	hypothetical protein	142	142	1	110	335	298
argS	Arginine--tRNA ligase	142	142	1	1268	1661	1653
nagE	PTS system N-acetylglucosamine-specific EIICBA component	142	142	1	446	1466	1440
group_1513	hypothetical protein	142	142	1	110	764	752
acnA	Aconitate hydratase A	142	142	1	1472	2705	2676
sauU	putative sulfoacetate transporter SauU	142	142	1	704	1349	1321
rsmB	Ribosomal RNA small subunit methyltransferase B	142	142	1	596	1307	1301
cobT	hypothetical protein	142	142	1	182	1886	1871
guaC	GMP reductase	142	142	1	305	977	949
group_230	Serine protease HtrA-like protein	142	142	1	269	2306	2198
group_2359	hypothetical protein	142	142	1	542	1193	1159
group_2426	hypothetical protein	142	142	1	548	620	560
sbcC	Nuclease SbcCD subunit C	142	142	1	479	3029	2839
ltaE	Low specificity L-threonine aldolase	142	142	1	272	1055	1019
panE	2-dehydropantoate 2-reductase	142	142	1	191	935	927
yehR	putative lipoprotein YehR	142	142	1	329	464	457
bfmBAA	2-oxoisovalerate dehydrogenase subunit alpha	142	142	1	332	998	988
yfnB	Putative HAD-hydrolase YfnB	142	142	1	329	695	692
sspB	Staphopain B	142	142	1	707	1187	1180
melR	hypothetical protein	142	142	1	1073	2105	2094
rpsD	30S ribosomal protein S4	142	142	1	344	602	600
yicL	putative inner membrane transporter YicL	142	142	1	392	935	931
pyrR	Bifunctional protein PyrR	142	142	1	386	527	526
wbgU	UDP-N-acetylglucosamine 4-epimerase	142	142	1	659	971	968
yfkN	Trifunctional nucleotide phosphoesterase protein YfkN	142	142	1	857	1508	1503
sucD	Succinate--CoA ligase [ADP-forming] subunit alpha	142	142	1	479	908	901
tagF	hypothetical protein	142	142	1	905	1673	1662
aroB	3-dehydroquinate synthase	142	142	1	620	1064	1060
ybhI	hypothetical protein	142	142	1	839	1559	1532
group_4480	hypothetical protein	142	142	1	425	425	425
rdmE	Aklavinone 12-hydroxylase RdmE	142	142	1	1565	1565	1565
group_7070	tRNA-Ala(tgc)	142	142	1	75	75	75
group_1043	hypothetical protein	141	141	1	389	449	444
hlgA_2	Gamma-hemolysin component A	141	141	1	332	962	472
group_1257	hypothetical protein	141	141	1	425	617	614
pcrA	ATP-dependent DNA helicase PcrA	141	141	1	1169	2192	2153
group_139	Staphylocoagulase	141	141	1	185	2066	1698
group_1518	hypothetical protein	141	141	1	317	794	765
group_1566	hypothetical protein	141	141	1	242	467	464
group_1630	hypothetical protein	141	141	1	161	581	557
ydfJ	Membrane protein YdfJ	141	141	1	626	2483	2452
fib_1	hypothetical protein	141	141	1	104	329	326
gsiD_1	Glutathione transport system permease protein GsiD	141	141	1	398	830	791
yitU_1	hypothetical protein	141	141	1	629	938	767
gcvPA	putative glycine dehydrogenase (decarboxylating) subunit 1	141	141	1	482	1346	1329
group_2408	putative acetyl-CoA acyltransferase	141	141	1	647	1178	1168
parE	DNA topoisomerase 4 subunit B	141	141	1	638	1991	1885
putP	Sodium/proline symporter	141	141	1	392	1538	1485
group_3008	hypothetical protein	141	141	1	248	374	373
iucC_3	hypothetical protein	141	141	1	437	1973	1962
yjbI	Group 2 truncated hemoglobin YjbI	141	141	1	191	377	375
group_3816	Monoacylglycerol lipase	141	141	1	410	914	866
group_3822	hypothetical protein	141	141	1	569	827	824
yfmJ	Putative NADP-dependent oxidoreductase YfmJ	141	141	1	644	1001	995
gcvT	Aminomethyltransferase	141	141	1	584	1091	1080
graS	Sensor histidine kinase GraS	141	141	1	755	1040	1035
[truncated: 5,321 more rows]

## Sheet: Table S3
Supplementary Table 3 Information of virulence factors in S. argenteus pangenome
GENE	SEQUENCE	START	END	COVERAGE	COVERAGE_MAP	GAPS	%COVERAGE	%IDENTITY	DATABASE	ACCESSION	PRODUCT
adsA	mggB_1	1	2313	1-2319/2319	========/======	1/6	99.74	95.77	vfdb	NP_644838	vfdb~~~adsA~~~NP_644838 (adsA) Adenosine synthase A [AdsA (VF0422)] [Staphylococcus aureus subsp. aureus MW2]
aur	aur	1	1530	1-1530/1530	===============	0/0	100	87.19	vfdb	NP_647375	vfdb~~~aur~~~NP_647375 (aur) zinc metalloproteinase aureolysin [Aureolysin (VF0024)] [Staphylococcus aureus subsp. aureus MW2]
cap8A	cap8A_1	1	510	1-510/516	===============	0/0	98.84	92.94	vfdb	NP_644939	vfdb~~~cap8A~~~NP_644939 (cap8A) capsular polysaccharide synthesis enzyme [Capsule (VF0003)] [Staphylococcus aureus subsp. aureus MW2]
cap8B	ywqD_1	1	687	1-687/687	===============	0/0	100	91.7	vfdb	NP_644940	vfdb~~~cap8B~~~NP_644940 (cap8B) capsular polysaccharide synthesis enzyme Cap8B [Capsule (VF0003)] [Staphylococcus aureus subsp. aureus MW2]
cap8C	ywqE_1	1	765	1-765/765	===============	0/0	100	87.71	vfdb	NP_644941	vfdb~~~cap8C~~~NP_644941 (cap8C) capsular polysaccharide synthesis enzyme Cap8C [Capsule (VF0003)] [Staphylococcus aureus subsp. aureus MW2]
cap8D	pglF_1	4	878	934-1808/1824	.......========	0/0	47.97	86.74	vfdb	NP_644942	vfdb~~~cap8D~~~NP_644942 (cap8D) capsular polysaccharide synthesis enzyme Cap8D [Capsule (VF0003)] [Staphylococcus aureus subsp. aureus MW2]
cap8E	capD	4	1032	1-1029/1029	===============	0/0	100	86.01	vfdb	NP_644943	vfdb~~~cap8E~~~NP_644943 (cap8E) capsular polysaccharide synthesis enzyme Cap8E [Capsule (VF0003)] [Staphylococcus aureus subsp. aureus MW2]
cap8F	wbjC	4	1113	1-1110/1110	===============	0/0	100	85.95	vfdb	NP_644944	vfdb~~~cap8F~~~NP_644944 (cap8F) capsular polysaccharide synthesis enzyme Cap8F [Capsule (VF0003)] [Staphylococcus aureus subsp. aureus MW2]
cap8G	wbpI	1	1125	1-1125/1125	===============	0/0	100	88.62	vfdb	NP_644945	vfdb~~~cap8G~~~NP_644945 (cap8G) capsular polysaccharide synthesis enzyme Cap8G [Capsule (VF0003)] [Staphylococcus aureus subsp. aureus MW2]
cap8H	group_1668	4	695	1-692/1080	==========.....	0/0	64.07	81.94	vfdb	NP_644946	vfdb~~~cap8H~~~NP_644946 (cap8H) capsular polysaccharide synthesis enzyme Cap8H [Capsule (VF0003)] [Staphylococcus aureus subsp. aureus MW2]
cap8H_2	group_1669	4	1083	1-1080/1080	===============	0/0	100	83.61	vfdb	NP_644946	vfdb~~~cap8H~~~NP_644946 (cap8H) capsular polysaccharide synthesis enzyme Cap8H [Capsule (VF0003)] [Staphylococcus aureus subsp. aureus MW2]
cap8I	group_1664	1	1401	1-1395/1395	========/======	4/8	99.93	82.74	vfdb	NP_644947	vfdb~~~cap8I~~~NP_644947 (cap8I) capsular polysaccharide synthesis enzyme Cap8I [Capsule (VF0003)] [Staphylococcus aureus subsp. aureus MW2]
cap8J	dapH_3	1	558	1-558/558	===============	0/0	100	86.56	vfdb	NP_644948	vfdb~~~cap8J~~~NP_644948 (cap8J) capsular polysaccharide synthesis enzyme Cap8J [Capsule (VF0003)] [Staphylococcus aureus subsp. aureus MW2]
cap8K	group_4772	1	1238	1-1238/1239	===============	0/0	99.92	83.52	vfdb	NP_644949	vfdb~~~cap8K~~~NP_644949 (cap8K) capsular polysaccharide synthesis enzyme Cap8K [Capsule (VF0003)] [Staphylococcus aureus subsp. aureus MW2]
cap8L	group_4091	1	1206	1-1206/1206	========/======	2/2	99.92	83.84	vfdb	NP_644950	vfdb~~~cap8L~~~NP_644950 (cap8L) capsular polysaccharide synthesis enzyme Cap8L [Capsule (VF0003)] [Staphylococcus aureus subsp. aureus MW2]
cap8M	epsL	1	558	1-558/558	===============	0/0	100	87.99	vfdb	NP_644951	vfdb~~~cap8M~~~NP_644951 (cap8M) capsular polysaccharide synthesis enzyme Cap8M [Capsule (VF0003)] [Staphylococcus aureus subsp. aureus MW2]
cap8N	fcl	1	888	1-888/888	===============	0/0	100	84.23	vfdb	NP_644952	vfdb~~~cap8N~~~NP_644952 (cap8N) capsular polysaccharide synthesis enzyme Cap8N [Capsule (VF0003)] [Staphylococcus aureus subsp. aureus MW2]
cap8O	wecC	1	1245	1-1260/1263	========/======	3/21	98.34	84.96	vfdb	NP_644953	vfdb~~~cap8O~~~NP_644953 (cap8O) capsular polysaccharide synthesis enzyme Cap8O [Capsule (VF0003)] [Staphylococcus aureus subsp. aureus MW2]
cap8P	mnaA_1	1	1146	1-1146/1146	===============	0/0	100	86.82	vfdb	NP_644954	vfdb~~~cap8P~~~NP_644954 (cap8P) capsular polysaccharide synthesis enzyme Cap8P [Capsule (VF0003)] [Staphylococcus aureus subsp. aureus MW2]
chp	chp	1	450	1-450/450	===============	0/0	100	100	vfdb	YP_001332911	vfdb~~~chp~~~YP_001332911 (chp) chemotaxis-inhibiting protein CHIPS [CHIPS (VF0424)] [Staphylococcus aureus subsp. aureus str. Newman]
clfA	group_6504	1	663	1835-2497/2841	.........=====.	0/0	23.34	81.75	vfdb	NP_645581	vfdb~~~clfA~~~NP_645581 (clfA) Clumping factor A fibrinogen-binding protein [Clumping factor (VF0004)] [Staphylococcus aureus subsp. aureus MW2]
clfB	clfB	1	2619	1-2502/2724	========/=====.	26/151	91.23	81.9	vfdb	NP_647368	vfdb~~~clfB~~~NP_647368 (clfB) Clumping factor B adhesin [Clumping factor (VF0004)] [Staphylococcus aureus subsp. aureus MW2]
clfB_2	sdrE	1	2009	1-1965/2724	========/===...	8/88	71.33	84.1	vfdb	NP_647368	vfdb~~~clfB~~~NP_647368 (clfB) Clumping factor B adhesin [Clumping factor (VF0004)] [Staphylococcus aureus subsp. aureus MW2]
clpP	clpP_1	1	569	1-569/597	========/======	4/4	94.97	77.76	vfdb	NP_465991	vfdb~~~clpP~~~NP_465991 (clpP) ATP-dependent Clp protease proteolytic subunit [ClpP (VF0074)] [Listeria monocytogenes EGD-e]
cna	cna	1	3552	1-3552/3552	===============	0/0	100	97.21	vfdb	NP_647429	vfdb~~~cna~~~NP_647429 (cna) collagen adhesin precursor [CNA (VF0005)] [Staphylococcus aureus subsp. aureus MW2]
coa	group_140	564	1062	1290-1788/1902	..........=====	0/0	26.24	85.17	vfdb	NP_645021	vfdb~~~coa~~~NP_645021 (coa) staphylocoagulase precursor [Staphylocoagulase (VF0421)] [Staphylococcus aureus subsp. aureus MW2]
ebp	group_1181	1	1434	1-1461/1461	========/======	12/53	97.26	77.88	vfdb	NP_646186	vfdb~~~ebp~~~NP_646186 (ebp) cell surface elastin binding protein [EbpS (VF0008)] [Staphylococcus aureus subsp. aureus MW2]
ebp_2	ebpS	1	1434	1-1461/1461	========/======	11/47	97.47	77.84	vfdb	NP_646186	vfdb~~~ebp~~~NP_646186 (ebp) cell surface elastin binding protein [EbpS (VF0008)] [Staphylococcus aureus subsp. aureus MW2]
esaA	group_1195	1	2484	547-3030/3030	..=============	0/0	81.98	92.55	vfdb	NP_645074	vfdb~~~esaA~~~NP_645074 (esaA) type VII secretion system protein EsaA [Type VII secretion system (VF0403)] [Staphylococcus aureus subsp. aureus MW2]
esaA_2	esaA	1	3030	1-3030/3030	===============	0/0	100	92.24	vfdb	NP_645074	vfdb~~~esaA~~~NP_645074 (esaA) type VII secretion system protein EsaA [Type VII secretion system (VF0403)] [Staphylococcus aureus subsp. aureus MW2]
esaB	group_1205	1	243	1-243/243	===============	0/0	100	92.18	vfdb	NP_645076	vfdb~~~esaB~~~NP_645076 (esaB) type VII secretion system protein EsaB [Type VII secretion system (VF0403)] [Staphylococcus aureus subsp. aureus MW2]
esaB_2	group_1206	1	243	1-243/243	===============	0/0	100	97.94	vfdb	NP_645076	vfdb~~~esaB~~~NP_645076 (esaB) type VII secretion system protein EsaB [Type VII secretion system (VF0403)] [Staphylococcus aureus subsp. aureus MW2]
esaC	esxC	1	393	1-393/393	===============	0/0	100	98.22	vfdb	NP_645081	vfdb~~~esaC~~~NP_645081 (esaC) type VII secretion system protein secreted protein EsxC [Type VII secretion system (VF0403)] [Staphylococcus aureus subsp. aureus MW2]
essA	esaB	1	459	1-459/459	===============	0/0	100	97.82	vfdb	NP_645075	vfdb~~~essA~~~NP_645075 (essA) type VII secretion system protein EssA monotopic membrane protein [Type VII secretion system (VF0403)] [Staphylococcus aureus subsp. aureus MW2]
essA_2	group_1200	1	459	1-459/459	===============	0/0	100	97.82	vfdb	NP_645075	vfdb~~~essA~~~NP_645075 (essA) type VII secretion system protein EssA monotopic membrane protein [Type VII secretion system (VF0403)] [Staphylococcus aureus subsp. aureus MW2]
essB	essB	1	1335	1-1335/1335	===============	0/0	100	94.23	vfdb	NP_645078	vfdb~~~essB~~~NP_645078 (essB) type VII secretion system protein EssB monotopic membrane protein [Type VII secretion system (VF0403)] [Staphylococcus aureus subsp. aureus MW2]
essB_2	group_2780	1	1335	1-1335/1335	===============	0/0	100	94.83	vfdb	NP_645078	vfdb~~~essB~~~NP_645078 (essB) type VII secretion system protein EssB monotopic membrane protein [Type VII secretion system (VF0403)] [Staphylococcus aureus subsp. aureus MW2]
essC	essC	1	3439	1-3439/4440	========/===...	2/2	77.43	95.38	vfdb	NP_645079	vfdb~~~essC~~~NP_645079 (essC) type VII secretion system protein EssC FtsK/SpoIIIE family ATPase [Type VII secretion system (VF0403)] [Staphylococcus aureus subsp. aureus MW2]
esxA	esxA	1	294	1-294/294	===============	0/0	100	96.26	vfdb	NP_645073	vfdb~~~esxA~~~NP_645073 (esxA) type VII secretion system protein secreted protein EsxA [Type VII secretion system (VF0403)] [Staphylococcus aureus subsp. aureus MW2]
esxB	esxB	1	315	1-315/315	===============	0/0	100	98.41	vfdb	NP_645082	vfdb~~~esxB~~~NP_645082 (esxB) type VII secretion system protein secreted protein EsxB [Type VII secretion system (VF0403)] [Staphylococcus aureus subsp. aureus MW2]
fnbA	group_117	1	2545	1-2542/3048	========/====..	18/41	82.78	81.44	vfdb	NP_647238	vfdb~~~fnbA~~~NP_647238 (fnbA) fibronectin-binding protein A [FnBPs (VF0010)] [Staphylococcus aureus subsp. aureus MW2]
fnbA_2	fnbA_1	1	2542	1-2539/3048	========/====..	8/21	83.01	82.67	vfdb	NP_647238	vfdb~~~fnbA~~~NP_647238 (fnbA) fibronectin-binding protein A [FnBPs (VF0010)] [Staphylococcus aureus subsp. aureus MW2]
fnbB	group_113	1	2850	1-2832/2832	========/======	26/76	98.98	82.63	vfdb	NP_647237	vfdb~~~fnbB~~~NP_647237 (fnbB) fibronectin-binding protein B [FnBPs (VF0010)] [Staphylococcus aureus subsp. aureus MW2]
fnbB_2	group_121	1	2925	1-2832/2832	========/======	24/143	99.12	80.17	vfdb	NP_647237	vfdb~~~fnbB~~~NP_647237 (fnbB) fibronectin-binding protein B [FnBPs (VF0010)] [Staphylococcus aureus subsp. aureus MW2]
fnbB_3	group_123	1	2925	1-2832/2832	========/======	24/143	99.12	80.17	vfdb	NP_647237	vfdb~~~fnbB~~~NP_647237 (fnbB) fibronectin-binding protein B [FnBPs (VF0010)] [Staphylococcus aureus subsp. aureus MW2]
fnbB_4	fnbA_3	1	2913	1-2832/2832	========/======	14/95	99.75	88.46	vfdb	NP_647237	vfdb~~~fnbB~~~NP_647237 (fnbB) fibronectin-binding protein B [FnBPs (VF0010)] [Staphylococcus aureus subsp. aureus MW2]
geh	lip2	1	2076	1-2073/2073	========/======	13/21	99.57	79.71	vfdb	NP_645114	vfdb~~~geh~~~NP_645114 (geh) glycerol ester hydrolase [Lipase (VF0012)] [Staphylococcus aureus subsp. aureus MW2]
hlb	group_840	2	825	170-993/993	..=============	0/0	82.98	89.32	vfdb	YP_186826	vfdb~~~hlb~~~YP_186826 (hlb) beta-hemolysin [<beta>-hemolysin (VF0002)] [Staphylococcus aureus subsp. aureus COL]
hlb_2	group_841	2	825	170-993/993	..=============	0/0	82.98	89.32	vfdb	YP_186826	vfdb~~~hlb~~~YP_186826 (hlb) beta-hemolysin [<beta>-hemolysin (VF0002)] [Staphylococcus aureus subsp. aureus COL]
hlb_3	hlb_2	2	825	170-993/993	..=============	0/0	82.98	89.2	vfdb	YP_186826	vfdb~~~hlb~~~YP_186826 (hlb) beta-hemolysin [<beta>-hemolysin (VF0002)] [Staphylococcus aureus subsp. aureus COL]
hlb_4	group_844	1	840	154-993/993	..=============	0/0	84.59	89.17	vfdb	YP_186826	vfdb~~~hlb~~~YP_186826 (hlb) beta-hemolysin [<beta>-hemolysin (VF0002)] [Staphylococcus aureus subsp. aureus COL]
hlb_5	hlb	1	993	1-993/993	===============	0/0	100	88.42	vfdb	YP_186826	vfdb~~~hlb~~~YP_186826 (hlb) beta-hemolysin [<beta>-hemolysin (VF0002)] [Staphylococcus aureus subsp. aureus COL]
hld	hld	1	135	1-135/135	===============	0/0	100	98.52	vfdb	NP_646776	vfdb~~~hld~~~NP_646776 (hld) delta-hemolysin [<delta>-hemolysin (VF0007)] [Staphylococcus aureus subsp. aureus MW2]
hlgA	hlgA_1	1	615	301-915/930	....====/======	2/4	65.91	82.5	vfdb	NP_647159	vfdb~~~hlgA~~~NP_647159 (hlgA) gamma-hemolysin chain II precursor [<gamma>-hemolysin (VF0011)] [Staphylococcus aureus subsp. aureus MW2]
hlgA_2	hlgA_2	37	951	1-915/930	========/======	2/4	98.17	82.33	vfdb	NP_647159	vfdb~~~hlgA~~~NP_647159 (hlgA) gamma-hemolysin chain II precursor [<gamma>-hemolysin (VF0011)] [Staphylococcus aureus subsp. aureus MW2]
hlgB	hlgB	1	977	1-977/978	========/======	2/6	99.59	86.12	vfdb	NP_647161	vfdb~~~hlgB~~~NP_647161 (hlgB) gamma-hemolysin component B [<gamma>-hemolysin (VF0011)] [Staphylococcus aureus subsp. aureus MW2]
hlgC	hlgC	1	939	1-942/948	========/======	1/3	99.05	82.8	vfdb	NP_647160	vfdb~~~hlgC~~~NP_647160 (hlgC) gamma-hemolysin component C [<gamma>-hemolysin (VF0011)] [Staphylococcus aureus subsp. aureus MW2]
hly/hla	hly	1	960	1-960/960	===============	0/0	100	85.83	vfdb	NP_645861	vfdb~~~hly/hla~~~NP_645861 (hly/hla) Alpha-Hemolysin precursor [<alpha>-hemolysin (VF0001)] [Staphylococcus aureus subsp. aureus MW2]
hysA	hylB	1	2400	1-2418/2448	========/======	8/32	97.75	88.17	vfdb	NP_646946	vfdb~~~hysA~~~NP_646946 (hysA) hyaluronate lyase precursor [Hyaluronate lyase (VF0013)] [Staphylococcus aureus subsp. aureus MW2]
hysA_2	group_513	1	2409	1-2418/2448	========/======	7/13	98.33	89.42	vfdb	NP_646946	vfdb~~~hysA~~~NP_646946 (hysA) hyaluronate lyase precursor [Hyaluronate lyase (VF0013)] [Staphylococcus aureus subsp. aureus MW2]
hysA_3	group_512	1	2424	1-2418/2448	========/======	5/12	98.65	90.94	vfdb	NP_646946	vfdb~~~hysA~~~NP_646946 (hysA) hyaluronate lyase precursor [Hyaluronate lyase (VF0013)] [Staphylococcus aureus subsp. aureus MW2]
icaA	icaA	1	678	1-677/1239	========/......	1/1	54.64	90.71	vfdb	NP_647403	vfdb~~~icaA~~~NP_647403 (icaA) N-acetylglucosaminyltransferase involved in polysaccharide intercellular adhesin(PIA) synthesis [Intercellular adhesion proteins (VF0014)] [Staphylococcus aureus subsp. aureus MW2]
icaA_2	group_2074	1	1239	1-1239/1239	===============	0/0	100	91.69	vfdb	NP_647403	vfdb~~~icaA~~~NP_647403 (icaA) N-acetylglucosaminyltransferase involved in polysaccharide intercellular adhesin(PIA) synthesis [Intercellular adhesion proteins (VF0014)] [Staphylococcus aureus subsp. aureus MW2]
icaB	group_947	1	873	1-873/873	===============	0/0	100	87.4	vfdb	NP_647405	vfdb~~~icaB~~~NP_647405 (icaB) N-deacetylase involved in polysaccharide intercellular adhesin(PIA) synthesis [Intercellular adhesion proteins (VF0014)] [Staphylococcus aureus subsp. aureus MW2]
icaB_2	icaB	1	873	1-873/873	===============	0/0	100	87.28	vfdb	NP_647405	vfdb~~~icaB~~~NP_647405 (icaB) N-deacetylase involved in polysaccharide intercellular adhesin(PIA) synthesis [Intercellular adhesion proteins (VF0014)] [Staphylococcus aureus subsp. aureus MW2]
icaC	icaC	1	1046	1-1046/1053	===============	0/0	99.34	87.19	vfdb	NP_647406	vfdb~~~icaC~~~NP_647406 (icaC) intercellular adhesion protein C involved in polysaccharide intercellular adhesin(PIA) synthesis [Intercellular adhesion proteins (VF0014)] [Staphylococcus aureus subsp. aureus MW2]
icaD	icaD	1	306	1-306/306	===============	0/0	100	88.23	vfdb	NP_647404	vfdb~~~icaD~~~NP_647404 (icaD) intercellular adhesion protein D involved in polysaccharide intercellular adhesin(PIA) synthesis [Intercellular adhesion proteins (VF0014)] [Staphylococcus aureus subsp. aureus MW2]
icaR	group_3187	1	559	1-559/561	===============	0/0	99.64	89.44	vfdb	NP_647402	vfdb~~~icaR~~~NP_647402 (icaR) ica operon transcriptional regulator IcaR [Intercellular adhesion proteins (VF0014)] [Staphylococcus aureus subsp. aureus MW2]
icaR_2	icaR	1	559	1-559/561	===============	0/0	99.64	89.44	vfdb	NP_647402	vfdb~~~icaR~~~NP_647402 (icaR) ica operon transcriptional regulator IcaR [Intercellular adhesion proteins (VF0014)] [Staphylococcus aureus subsp. aureus MW2]
isdA	isdA	1	1053	1-1053/1053	========/======	6/34	98.39	78.41	vfdb	YP_001332075	vfdb~~~isdA~~~YP_001332075 (isdA) iron-regulated surface determinant protein A [Isd (VF0015)] [Staphylococcus aureus subsp. aureus str. Newman]
isdB	isdB	1	1941	1-1938/1938	========/======	15/55	98.66	77.07	vfdb	YP_001332074	vfdb~~~isdB~~~YP_001332074 (isdB) iron-regulated surface determinant protein B haemoglobin receptor [Isd (VF0015)] [Staphylococcus aureus subsp. aureus str. Newman]
isdC	isdC	1	684	1-684/684	===============	0/0	100	84.21	vfdb	YP_001332076	vfdb~~~isdC~~~YP_001332076 (isdC) iron-regulated surface determinant protein C [Isd (VF0015)] [Staphylococcus aureus subsp. aureus str. Newman]
isdD	group_671	17	1080	17-1077/1077	========/======	1/3	98.51	83.18	vfdb	NP_645831	vfdb~~~isdD~~~NP_645831 (isdD) iron-regulated surface determinant protein D [Isd (VF0015)] [Staphylococcus aureus subsp. aureus MW2]
isdE	isdE	1	878	1-878/879	===============	0/0	99.89	85.42	vfdb	YP_001332078	vfdb~~~isdE~~~YP_001332078 (isdE) iron-regulated surface determinant protein E [Isd (VF0015)] [Staphylococcus aureus subsp. aureus str. Newman]
isdF	isdF	1	966	1-966/966	===============	0/0	100	79.71	vfdb	NP_645833	vfdb~~~isdF~~~NP_645833 (isdF) iron-regulated surface determinant protein F ATP-binding-cassette-type transmembrane transporter [Isd (VF0015)] [Staphylococcus aureus subsp. aureus MW2]
isdG	isdG	1	324	1-324/324	===============	0/0	100	89.2	vfdb	YP_001332081	vfdb~~~isdG~~~YP_001332081 (isdG) iron-regulated surface determinant protein G [Isd (VF0015)] [Staphylococcus aureus subsp. aureus str. Newman]
lip	lipA_2	8	2046	8-2046/2046	===============	0/0	99.66	90.09	vfdb	NP_647407	vfdb~~~lip~~~NP_647407 (lip) triacylglycerol lipase precursor [Lipase (CVF091)] [Staphylococcus aureus subsp. aureus MW2]
lukF-PV_2	lukDv	17	949	11-943/978	========/======	2/4	95.19	80.64	vfdb	NP_646195	vfdb~~~lukF-PV~~~NP_646195 (lukF-PV) Panton-Valentine leukocidin chain F precursor [PVL (VF0018)] [Staphylococcus aureus subsp. aureus MW2]
lukF-PV	group_5751	1	978	1-978/978	===============	0/0	100	99.9	vfdb	NP_646195	vfdb~~~lukF-PV~~~NP_646195 (lukF-PV) Panton-Valentine leukocidin chain F precursor [PVL (VF0018)] [Staphylococcus aureus subsp. aureus MW2]
lukS-PV	hlgC_1	1	939	1-939/939	===============	0/0	100	99.68	vfdb	NP_646196	vfdb~~~lukS-PV~~~NP_646196 (lukS-PV) Panton-Valentine leukocidin chain S precursor [PVL (VF0018)] [Staphylococcus aureus subsp. aureus MW2]
map	group_667	1	216	1513-1728/1755	............===	0/0	12.31	75	vfdb	CAB94853	vfdb~~~map~~~CAB94853 (map) extracellular proteins Map [Eap/Map (VF0016)] [Staphylococcus aureus str. Newman D2C (ATCC 25904)]
sak	sak	1	492	1-492/492	===============	0/0	100	99.19	vfdb	NP_646702	vfdb~~~sak~~~NP_646702 (sak) Staphylokinase precursor [Staphylokinase (VF0021)] [Staphylococcus aureus subsp. aureus MW2]
sbi	group_379	1	1311	1-1314/1314	========/======	3/5	99.7	86.54	vfdb	NP_647158	vfdb~~~sbi~~~NP_647158 (sbi) IgG-binding protein SBI [Sbi (VF0423)] [Staphylococcus aureus subsp. aureus MW2]
scn	scn_3	1	351	1-351/351	===============	0/0	100	99.72	vfdb	YP_001332910	vfdb~~~scn~~~YP_001332910 (scn) complement inhibitor SCIN [SCIN (VF0425)] [Staphylococcus aureus subsp. aureus str. Newman]
sdrC	sdrC	1	2719	1-2692/2868	========/======	6/43	93.58	86.94	vfdb	NP_645333	vfdb~~~sdrC~~~NP_645333 (sdrC) Ser-Asp rich fibrinogen-binding bone sialoprotein-binding protein [SDr (VF0019)] [Staphylococcus aureus subsp. aureus MW2]
sdrD	sdrD	1	3883	1-3865/4044	========/======	8/38	95.33	86.72	vfdb	NP_645334	vfdb~~~sdrD~~~NP_645334 (sdrD) Ser-Asp rich fibrinogen-binding bone sialoprotein-binding protein [SDr (VF0019)] [Staphylococcus aureus subsp. aureus MW2]
sdrE	group_3	1	3134	1-3152/3426	========/=====.	1/18	91.48	91.12	vfdb	NP_645335	vfdb~~~sdrE~~~NP_645335 (sdrE) Ser-Asp rich fibrinogen-binding bone sialoprotein-binding protein [SDr (VF0019)] [Staphylococcus aureus subsp. aureus MW2]
seb	group_1774	1	801	1-801/801	===============	0/0	100	97.5	vfdb	AAA88550	vfdb~~~seb~~~AAA88550 (seb) staphylococcal enterotoxin B [SE (VF0020)] [Staphylococcus aureus S6]
seb_2	group_1776	1	801	1-801/801	===============	0/0	100	99	vfdb	AAA88550	vfdb~~~seb~~~AAA88550 (seb) staphylococcal enterotoxin B [SE (VF0020)] [Staphylococcus aureus S6]
seh	entH	1	726	1-726/726	===============	0/0	100	98.48	vfdb	NP_644866	vfdb~~~seh~~~NP_644866 (seh) staphylococcal enterotoxin H precursor [SE (VF0020)] [Staphylococcus aureus subsp. aureus MW2]
selk	group_5889	1	729	1-729/729	===============	0/0	100	96.84	vfdb	NP_646755	vfdb~~~selk~~~NP_646755 (selk) staphylococcal enterotoxin K precursor [SE (VF0020)] [Staphylococcus aureus subsp. aureus MW2]
selq	group_5888	1	729	1-729/729	===============	0/0	100	97.81	vfdb	NP_646754	vfdb~~~selq~~~NP_646754 (selq) staphylococcal enterotoxin G precursor [SE (VF0020)] [Staphylococcus aureus subsp. aureus MW2]
spa	group_834	127	1257	310-1479/1479	..======/======	3/57	75.86	85.33	vfdb	NP_644899	vfdb~~~spa~~~NP_644899 (spa) Immunoglobulin G binding protein A precursor [SpA (VF0017)] [Staphylococcus aureus subsp. aureus MW2]
srtB	group_2728	1	729	7-735/735	========/======	2/4	98.91	83.45	vfdb	NP_645834	vfdb~~~srtB~~~NP_645834 (srtB) NPQTN specific sortase B [Isd (VF0015)] [Staphylococcus aureus subsp. aureus MW2]
sspA	sspA	1	942	1-945/984	========/======	2/3	95.73	83.07	vfdb	NP_645749	vfdb~~~sspA~~~NP_645749 (sspA) serine protease; V8 protease; glutamyl endopeptidase [V8 protease (VF0023)] [Staphylococcus aureus subsp. aureus MW2]
sspB	sspB	1	1188	1-1182/1182	========/======	1/6	100	85.52	vfdb	NP_645748	vfdb~~~sspB~~~NP_645748 (sspB) staphopain cysteine proteinase SspB [Staphopain (VF0006)] [Staphylococcus aureus subsp. aureus MW2]
sspC	sspC	1	330	1-330/330	===============	0/0	100	80.61	vfdb	NP_645747	vfdb~~~sspC~~~NP_645747 (sspC) Staphostatin B [Staphopain (VF0006)] [Staphylococcus aureus subsp. aureus MW2]
vWbp	group_194	1	1527	1-1527/1527	========/======	10/12	99.61	79.65	vfdb	YP_001331791	vfdb~~~vWbp~~~YP_001331791 (vWbp) secreted von Willebrand factor-binding protein precursor [vWbp (VF0420)] [Staphylococcus aureus subsp. aureus str. Newman]

## Sheet: Table S4
Supplementary Table 4 Information of antibiotic resistance genes in S. argenteus pangenome
Sequence	Gene ID	Gene name	Resistance profile
aacA-aphD	(AGly)Aac6-Aph2	aacA-aphD	aminoglycosides
aphA	(AGly)Aph3-III	aph(3')-IIIa	aminoglycosides
arlR	arlR	arlR	efflux pump
arlS	arlS	arlS	efflux pump
arlS_1	arlS_2	arlS	efflux pump
blaZ	(Bla)BlaZ	blaZ	β-lactams
cat	(Phe)CatA7	cat	chloramphenicol
erm	(MLS)ErmB	erm(B)	MLS
ermC'	(MLS)ErmC	erm(C)	MLS
folA	(Tmt)DfrC	dfrC	trimethoprim
fosB	(Fcyn)FosB	fosB	fosfomycin
group_1283	arlS_3	arlS	efflux pump
group_1284	arlS_4	arlS	efflux pump
group_2279	(Tet)TetK	tet(K)	tetracycline
group_2477	(Tmt)DfrC	dfrC	trimethoprim
group_2836	(Flq)norA	norA	multidrug efflux pump
group_2870	(AGly)AadC	aadC	aminoglycosides
group_3661	mepR_2	mepR	multidrug efflux pump
group_5479	(AGly)Str	str	streptomycin
group_5729	(AGly)Ant6-Ia	ant(6)-Ia	aminoglycosides
group_6148	(Tmt)DfrG	dfrG	trimethoprim
group_6411	(Tmt)DfrC	dfrG	trimethoprim
group_952	(Bla)BlaZ_2	blaZ	β-lactams
group_954	(Bla)BlaZ_3	blaZ	β-lactams
group_956	(Bla)BlaZ_4	blaZ	β-lactams
linA	(MLS)LinA	linA	lincosamide
mecA_2	(Bla)MECA	mecA	β-lactams
mecR1	mecR1	mecR1	β-lactams
mepA	mepA	mepA	multidrug efflux pump
mgrA	mgrA	mgrA	multidrug efflux pump
msr(A)	(MLS)MsrA	msr(A)	MLS
pbuE_2	(Phe)Dha1	DHA-1	β-lactams
qacA	qacA	qacA	multidrug efflux pump
slyA_1	mepR	mepR	multidrug efflux pump
srkA	(AGly)APH-Stph	aph-stph	aminoglycosides
tet(38)	tet(38)	tet(38)	tetracycline
tet(K)	(Tet)TetK_2	tet(K)	tetracycline
tet(L)	(Tet)TetL	tet(L)	tetracycline
tetA	(Flq)norA_2	tetA	tetracycline
tetA_2	(Flq)norA_3	tetA	tetracycline
wecD	(AGly)Sat4A	SAT-4	streptothricin

## Sheet: Table S5
Supplementary Table 5 Information on region-specific genes of S. argenteus.
Note: 0 indicates gene absence, 1 indicates gene presence
	Location	Africa	Africa	East_Asia	East_Asia	East_Asia	East_Asia	East_Asia	East_Asia	East_Asia	East_Asia	East_Asia	East_Asia	East_Asia	East_Asia	East_Asia	East_Asia	East_Asia	East_Asia	East_Asia	East_Asia	East_Asia	East_Asia	East_Asia	East_Asia	East_Asia	East_Asia	East_Asia	East_Asia	East_Asia	East_Asia	East_Asia	East_Asia	East_Asia	Europe	Europe	Europe	Europe	Europe	Europe	Europe	Europe	Europe	Europe	Europe	Europe	Europe	Europe	Europe
Gene	Annotation	BN75	H115100079	230-0	2378-0	2392-0	2392-1	2394-0	2481-1	2879	2879A1	2927B2	3343	3484C1	352	3520C2	3528C1	3529	3530	3530C1	3532C2	3537A1	3537A2	525	594-1B	717	80-2	SJTU_F20124	SJTU_F20419	SJTU_F21164	SJTU_F21224	SJTU_F21285	XNO106	XNO62	2588STDY5763869	2588STDY5962135	CCUG_69384	CCUG_69385	D7903	DSM_28299	H1540	H1604	H1826	H1864	H1955	H2179	M3040	M4143	M4146
group_4434	hypothetical protein	0	1	0	0	0	0	0	0	0	0	0	0	0	0	0	0	0	0	0	0	0	0	0	0	0	0	0	0	0	0	0	0	0	0	0	1	1	1	0	1	1	1	1	1	1	1	1	1
group_5129	hypothetical protein	0	1	0	0	0	0	0	0	0	0	0	0	0	0	0	0	0	0	0	0	0	0	0	0	0	0	0	0	0	0	0	0	0	0	0	1	1	1	0	1	1	1	1	1	1	1	1	1
group_5131	hypothetical protein	0	1	0	0	0	0	0	0	0	0	0	0	0	0	0	0	0	0	0	0	0	0	0	0	0	0	0	0	0	0	0	0	0	0	0	1	1	1	0	1	1	1	1	1	1	1	1	1
group_5130	hypothetical protein	0	1	0	0	0	0	0	0	0	0	0	0	0	0	0	0	0	0	0	0	0	0	0	0	0	0	0	0	0	0	0	0	0	0	0	1	1	1	0	1	0	1	1	1	1	1	0	1
group_6148	IS1595 family transposase ISSsu9	0	1	0	0	0	0	0	0	0	0	0	0	0	0	0	0	0	0	0	0	0	0	0	0	0	0	0	0	0	0	0	0	0	0	0	1	0	0	0	1	1	1	1	1	1	1	1	1
group_6149	hypothetical protein	0	1	0	0	0	0	0	0	0	0	0	0	0	0	0	0	0	0	0	0	0	0	0	0	0	0	0	0	0	0	0	0	0	0	0	1	0	0	0	1	1	1	1	1	1	1	1	1
group_6150	hypothetical protein	0	1	0	0	0	0	0	0	0	0	0	0	0	0	0	0	0	0	0	0	0	0	0	0	0	0	0	0	0	0	0	0	0	0	0	1	0	0	0	1	1	1	1	1	1	1	1	1
[truncated: 105 more columns]
